# Supplementary material for: Virus-associated inflammation imprints an inflammatory profile on monocyte-derived macrophages in the human liver
Source: J Clin Invest. 2025 Apr 15;135(8):e175241. doi: 10.1172/JCI175241 (PMC11996867; doi:10.1172/JCI175241)
Supplement: Supplemental tables 2-3 [file jci-135-175241-s196.xls]

## Sheet: Supplementary Table 2
Suppl. Table 2
gene	p_val	avg_log2FC	pct.1	pct.2	p_val_adj	cluster
CD8A	0	1.22064	0.964	0.286	0	0) Tissue Resident CD8 T (1)
CD8B	0	1.03718	0.897	0.217	0	0) Tissue Resident CD8 T (1)
GZMK	0	0.821689	0.839	0.343	0	0) Tissue Resident CD8 T (1)
CXCR6	0	0.82046	0.761	0.227	0	0) Tissue Resident CD8 T (1)
ITM2A	0	0.758381	0.809	0.385	0	0) Tissue Resident CD8 T (1)
CCL4	0	0.705766	0.894	0.44	0	0) Tissue Resident CD8 T (1)
CD3D	0	0.70541	0.961	0.508	0	0) Tissue Resident CD8 T (1)
CCL5	0	0.698223	0.998	0.606	0	0) Tissue Resident CD8 T (1)
CD27	0	0.692028	0.705	0.253	0	0) Tissue Resident CD8 T (1)
GZMA	0	0.641461	0.968	0.569	0	0) Tissue Resident CD8 T (1)
LAG3	0	0.623692	0.551	0.165	0	0) Tissue Resident CD8 T (1)
SIRPG	0	0.616314	0.569	0.161	0	0) Tissue Resident CD8 T (1)
PDCD1	0	0.616108	0.46	0.055	0	0) Tissue Resident CD8 T (1)
CD2	0	0.585841	0.931	0.579	0	0) Tissue Resident CD8 T (1)
CCL4L2	0	0.561477	0.557	0.223	0	0) Tissue Resident CD8 T (1)
CD3E	0	0.557133	0.99	0.632	0	0) Tissue Resident CD8 T (1)
IL32	0	0.540698	0.998	0.695	0	0) Tissue Resident CD8 T (1)
HLA-DRB5	0	0.533805	0.697	0.328	0	0) Tissue Resident CD8 T (1)
CD3G	0	0.519493	0.842	0.464	0	0) Tissue Resident CD8 T (1)
SIT1	0	0.519163	0.621	0.255	0	0) Tissue Resident CD8 T (1)
HLA-DRB1	0	0.50157	0.843	0.435	0	0) Tissue Resident CD8 T (1)
FABP5	0	0.49886	0.428	0.085	0	0) Tissue Resident CD8 T (1)
ALOX5AP	0	0.450758	0.806	0.513	0	0) Tissue Resident CD8 T (1)
CSF1	0	0.450672	0.329	0.052	0	0) Tissue Resident CD8 T (1)
PTPN7	0	0.442912	0.565	0.276	0	0) Tissue Resident CD8 T (1)
CXCR3	0	0.439968	0.544	0.223	0	0) Tissue Resident CD8 T (1)
GBP5	0	0.429584	0.744	0.475	0	0) Tissue Resident CD8 T (1)
JUN	0	0.427212	0.452	0.184	0	0) Tissue Resident CD8 T (1)
INPP4B	0	0.423737	0.561	0.257	0	0) Tissue Resident CD8 T (1)
THEMIS	0	0.407705	0.495	0.205	0	0) Tissue Resident CD8 T (1)
HLA-DPB1	0	0.400023	0.859	0.535	0	0) Tissue Resident CD8 T (1)
TAP1	0	0.399001	0.744	0.501	0	0) Tissue Resident CD8 T (1)
OASL	0	0.385371	0.381	0.109	0	0) Tissue Resident CD8 T (1)
RGS1	0	0.380038	0.272	0.026	0	0) Tissue Resident CD8 T (1)
TOX	0	0.355518	0.409	0.158	0	0) Tissue Resident CD8 T (1)
IFNG	0	0.350613	0.298	0.075	0	0) Tissue Resident CD8 T (1)
CD74	0	0.350404	0.985	0.848	0	0) Tissue Resident CD8 T (1)
TNFRSF9	0	0.349987	0.244	0.013	0	0) Tissue Resident CD8 T (1)
CCL3L3	0	0.347518	0.278	0.072	0	0) Tissue Resident CD8 T (1)
MIR155HG	0	0.283669	0.218	0.035	0	0) Tissue Resident CD8 T (1)
HLA-A	0	0.272798	0.999	0.917	0	0) Tissue Resident CD8 T (1)
ASB2	0	0.267781	0.223	0.035	0	0) Tissue Resident CD8 T (1)
PCAT29	0	0.266887	0.189	0.016	0	0) Tissue Resident CD8 T (1)
PTTG1	0	0.256734	0.249	0.068	0	0) Tissue Resident CD8 T (1)
PTPRC	1.07E-306	0.290817	0.987	0.84	2.41E-302	0) Tissue Resident CD8 T (1)
HLA-DPA1	1.22E-296	0.364888	0.843	0.546	2.73E-292	0) Tissue Resident CD8 T (1)
FYN	3.49E-295	0.396929	0.729	0.459	7.85E-291	0) Tissue Resident CD8 T (1)
HLA-DQA2	1.21E-294	0.313307	0.407	0.153	2.72E-290	0) Tissue Resident CD8 T (1)
LCK	3.96E-278	0.35789	0.873	0.629	8.89E-274	0) Tissue Resident CD8 T (1)
CTSC	2.81E-275	0.369869	0.821	0.568	6.31E-271	0) Tissue Resident CD8 T (1)
PLEKHF1	4.89E-273	0.368206	0.591	0.326	1.10E-268	0) Tissue Resident CD8 T (1)
IL2RG	1.48E-269	0.369309	0.896	0.664	3.33E-265	0) Tissue Resident CD8 T (1)
COTL1	4.43E-263	0.372421	0.777	0.467	9.96E-259	0) Tissue Resident CD8 T (1)
IKZF3	4.09E-262	0.373255	0.635	0.386	9.20E-258	0) Tissue Resident CD8 T (1)
FASLG	1.19E-260	0.342033	0.437	0.199	2.68E-256	0) Tissue Resident CD8 T (1)
ZFP36L1	4.01E-260	0.374967	0.839	0.654	9.00E-256	0) Tissue Resident CD8 T (1)
CST7	6.80E-257	0.446619	0.953	0.574	1.53E-252	0) Tissue Resident CD8 T (1)
LINC00152	4.94E-255	0.310981	0.37	0.153	1.11E-250	0) Tissue Resident CD8 T (1)
HCST	1.72E-252	0.342651	0.963	0.741	3.86E-248	0) Tissue Resident CD8 T (1)
LCP2	4.56E-249	0.349181	0.773	0.55	1.02E-244	0) Tissue Resident CD8 T (1)
CD69	1.95E-240	0.360282	0.535	0.294	4.39E-236	0) Tissue Resident CD8 T (1)
CD99	1.41E-236	0.322913	0.905	0.692	3.17E-232	0) Tissue Resident CD8 T (1)
HLA-DMA	2.46E-235	0.29051	0.46	0.21	5.54E-231	0) Tissue Resident CD8 T (1)
LAT	8.79E-228	0.342093	0.708	0.481	1.98E-223	0) Tissue Resident CD8 T (1)
TIGIT	1.34E-224	0.338585	0.503	0.255	3.02E-220	0) Tissue Resident CD8 T (1)
TRAC	2.25E-224	0.349792	0.566	0.321	5.05E-220	0) Tissue Resident CD8 T (1)
STK17A	1.14E-223	0.33189	0.792	0.554	2.55E-219	0) Tissue Resident CD8 T (1)
RARRES3	1.79E-221	0.312188	0.891	0.695	4.03E-217	0) Tissue Resident CD8 T (1)
KIAA1551	1.25E-213	0.337363	0.628	0.407	2.82E-209	0) Tissue Resident CD8 T (1)
PRKCH	4.80E-209	0.322255	0.709	0.479	1.08E-204	0) Tissue Resident CD8 T (1)
EVL	1.06E-208	0.301645	0.893	0.701	2.38E-204	0) Tissue Resident CD8 T (1)
SRRT	6.75E-208	0.300531	0.421	0.216	1.52E-203	0) Tissue Resident CD8 T (1)
2024-09-01	9.67E-203	0.308393	0.798	0.595	2.17E-198	0) Tissue Resident CD8 T (1)
RASAL3	3.94E-199	0.313576	0.635	0.422	8.85E-195	0) Tissue Resident CD8 T (1)
UBASH3A	2.06E-196	0.258805	0.318	0.137	4.63E-192	0) Tissue Resident CD8 T (1)
F2R	2.81E-195	0.275339	0.36	0.166	6.31E-191	0) Tissue Resident CD8 T (1)
PTPRCAP	6.45E-191	0.316774	0.767	0.555	1.45E-186	0) Tissue Resident CD8 T (1)
CD6	1.04E-188	0.313096	0.527	0.311	2.33E-184	0) Tissue Resident CD8 T (1)
CD84	7.03E-188	0.261409	0.329	0.147	1.58E-183	0) Tissue Resident CD8 T (1)
LBH	2.72E-185	0.303227	0.743	0.541	6.12E-181	0) Tissue Resident CD8 T (1)
CKLF	1.73E-178	0.297865	0.516	0.311	3.89E-174	0) Tissue Resident CD8 T (1)
GZMH	5.67E-177	0.368786	0.597	0.325	1.27E-172	0) Tissue Resident CD8 T (1)
LYST	3.63E-176	0.287359	0.383	0.193	8.15E-172	0) Tissue Resident CD8 T (1)
PAG1	8.76E-163	0.255702	0.367	0.187	1.97E-158	0) Tissue Resident CD8 T (1)
ARAP2	8.67E-162	0.2701	0.426	0.238	1.95E-157	0) Tissue Resident CD8 T (1)
TRG-AS1	1.55E-161	0.292628	0.396	0.21	3.49E-157	0) Tissue Resident CD8 T (1)
DUSP2	3.49E-159	0.3096	0.346	0.173	7.84E-155	0) Tissue Resident CD8 T (1)
RNF213	1.11E-157	0.272476	0.792	0.627	2.49E-153	0) Tissue Resident CD8 T (1)
IDH2	1.67E-157	0.273268	0.529	0.345	3.75E-153	0) Tissue Resident CD8 T (1)
STAT1	1.46E-156	0.339797	0.59	0.401	3.27E-152	0) Tissue Resident CD8 T (1)
SURF4	7.16E-155	0.264651	0.453	0.274	1.61E-150	0) Tissue Resident CD8 T (1)
FYB	1.04E-150	0.290784	0.78	0.575	2.33E-146	0) Tissue Resident CD8 T (1)
CLEC2D	2.89E-150	0.283173	0.531	0.338	6.50E-146	0) Tissue Resident CD8 T (1)
EOMES	1.70E-146	0.265606	0.478	0.278	3.82E-142	0) Tissue Resident CD8 T (1)
DENND2D	1.66E-140	0.269975	0.736	0.558	3.74E-136	0) Tissue Resident CD8 T (1)
SASH3	7.40E-140	0.263706	0.666	0.486	1.66E-135	0) Tissue Resident CD8 T (1)
PTGER4	6.51E-136	0.260299	0.438	0.266	1.46E-131	0) Tissue Resident CD8 T (1)
SRGN	9.13E-135	0.261592	0.931	0.733	2.05E-130	0) Tissue Resident CD8 T (1)
XCL2	1.16E-134	0.279238	0.399	0.213	2.60E-130	0) Tissue Resident CD8 T (1)
TRGV2	3.44E-133	0.260465	0.239	0.099	7.73E-129	0) Tissue Resident CD8 T (1)
ITGAL	1.15E-122	0.254399	0.579	0.408	2.58E-118	0) Tissue Resident CD8 T (1)
CALR	8.54E-122	0.250993	0.765	0.615	1.92E-117	0) Tissue Resident CD8 T (1)
CTSW	2.32E-106	0.287123	0.788	0.552	5.22E-102	0) Tissue Resident CD8 T (1)
NKG7	3.40E-74	0.339531	0.961	0.585	7.65E-70	0) Tissue Resident CD8 T (1)
GNLY	0	1.33467	0.875	0.204	0	1) Tissue Resident CD8 T (2)
GZMH	0	1.19423	0.975	0.315	0	1) Tissue Resident CD8 T (2)
FGFBP2	0	1.07198	0.858	0.145	0	1) Tissue Resident CD8 T (2)
GZMB	0	0.83005	0.713	0.167	0	1) Tissue Resident CD8 T (2)
CX3CR1	0	0.8065	0.796	0.172	0	1) Tissue Resident CD8 T (2)
ITGB1	0	0.744374	0.848	0.367	0	1) Tissue Resident CD8 T (2)
CD52	0	0.71862	0.987	0.646	0	1) Tissue Resident CD8 T (2)
NKG7	0	0.702747	0.997	0.596	0	1) Tissue Resident CD8 T (2)
LGALS1	0	0.676751	0.802	0.336	0	1) Tissue Resident CD8 T (2)
S1PR1	0	0.625748	0.776	0.287	0	1) Tissue Resident CD8 T (2)
S100A4	0	0.617676	0.994	0.734	0	1) Tissue Resident CD8 T (2)
ADGRG1	0	0.605079	0.638	0.151	0	1) Tissue Resident CD8 T (2)
PRF1	0	0.602239	0.942	0.509	0	1) Tissue Resident CD8 T (2)
C12orf75	0	0.559432	0.717	0.269	0	1) Tissue Resident CD8 T (2)
ANXA1	0	0.555658	0.926	0.548	0	1) Tissue Resident CD8 T (2)
ZNF683	0	0.551145	0.344	0.021	0	1) Tissue Resident CD8 T (2)
AHNAK	0	0.532962	0.904	0.557	0	1) Tissue Resident CD8 T (2)
PRSS23	0	0.529865	0.507	0.096	0	1) Tissue Resident CD8 T (2)
LITAF	0	0.525776	0.905	0.548	0	1) Tissue Resident CD8 T (2)
S100A10	0	0.524066	0.952	0.642	0	1) Tissue Resident CD8 T (2)
S100A6	0	0.459468	0.978	0.716	0	1) Tissue Resident CD8 T (2)
TBX21	0	0.437	0.569	0.199	0	1) Tissue Resident CD8 T (2)
TGFBR3	0	0.415033	0.511	0.174	0	1) Tissue Resident CD8 T (2)
CD320	0	0.405624	0.457	0.149	0	1) Tissue Resident CD8 T (2)
PATL2	0	0.386216	0.38	0.104	0	1) Tissue Resident CD8 T (2)
SH3BGRL3	0	0.376034	0.992	0.891	0	1) Tissue Resident CD8 T (2)
C1orf21	0	0.364668	0.435	0.129	0	1) Tissue Resident CD8 T (2)
ASCL2	0	0.282429	0.273	0.057	0	1) Tissue Resident CD8 T (2)
CCL5	1.09E-305	0.609487	0.999	0.619	2.44E-301	1) Tissue Resident CD8 T (2)
EMP3	1.92E-300	0.457236	0.957	0.676	4.31E-296	1) Tissue Resident CD8 T (2)
HOPX	9.69E-286	0.48481	0.697	0.305	2.18E-281	1) Tissue Resident CD8 T (2)
YWHAQ	2.44E-283	0.462392	0.788	0.438	5.48E-279	1) Tissue Resident CD8 T (2)
KLRG1	1.18E-279	0.475098	0.724	0.327	2.65E-275	1) Tissue Resident CD8 T (2)
CD99	4.41E-278	0.422164	0.949	0.697	9.91E-274	1) Tissue Resident CD8 T (2)
CDC25B	3.07E-276	0.424278	0.605	0.252	6.91E-272	1) Tissue Resident CD8 T (2)
FLNA	7.00E-274	0.479218	0.833	0.48	1.57E-269	1) Tissue Resident CD8 T (2)
LYAR	2.20E-266	0.431335	0.636	0.278	4.95E-262	1) Tissue Resident CD8 T (2)
CD3G	4.39E-264	0.473772	0.86	0.476	9.86E-260	1) Tissue Resident CD8 T (2)
SYNE2	3.35E-254	0.440079	0.733	0.367	7.53E-250	1) Tissue Resident CD8 T (2)
KLF2	2.55E-250	0.439972	0.758	0.378	5.73E-246	1) Tissue Resident CD8 T (2)
ZEB2	6.66E-242	0.398078	0.561	0.231	1.50E-237	1) Tissue Resident CD8 T (2)
VCL	2.84E-236	0.28757	0.341	0.104	6.39E-232	1) Tissue Resident CD8 T (2)
S1PR5	1.15E-224	0.361113	0.566	0.232	2.59E-220	1) Tissue Resident CD8 T (2)
CD3D	1.46E-220	0.466877	0.927	0.525	3.27E-216	1) Tissue Resident CD8 T (2)
IL10RA	4.77E-219	0.411553	0.767	0.443	1.07E-214	1) Tissue Resident CD8 T (2)
ADRB2	2.96E-216	0.352687	0.501	0.207	6.64E-212	1) Tissue Resident CD8 T (2)
EFHD2	5.50E-213	0.356144	0.552	0.24	1.24E-208	1) Tissue Resident CD8 T (2)
CLEC2D	4.37E-212	0.395388	0.665	0.338	9.83E-208	1) Tissue Resident CD8 T (2)
CAPN2	1.56E-204	0.38314	0.676	0.357	3.51E-200	1) Tissue Resident CD8 T (2)
MYO1G	1.87E-199	0.383555	0.7	0.389	4.20E-195	1) Tissue Resident CD8 T (2)
AC092580.4	2.97E-199	0.360334	0.489	0.206	6.68E-195	1) Tissue Resident CD8 T (2)
CST7	1.95E-195	0.477169	0.977	0.585	4.39E-191	1) Tissue Resident CD8 T (2)
SLC9A3R1	6.96E-194	0.369064	0.896	0.633	1.56E-189	1) Tissue Resident CD8 T (2)
CRIP1	7.67E-194	0.392994	0.722	0.407	1.72E-189	1) Tissue Resident CD8 T (2)
SAMD3	1.14E-192	0.365929	0.642	0.324	2.57E-188	1) Tissue Resident CD8 T (2)
TXNIP	2.08E-189	0.310436	0.977	0.841	4.68E-185	1) Tissue Resident CD8 T (2)
IL32	2.55E-189	0.432541	0.993	0.705	5.73E-185	1) Tissue Resident CD8 T (2)
OASL	4.61E-185	0.260236	0.348	0.12	1.04E-180	1) Tissue Resident CD8 T (2)
RAP1B	5.99E-182	0.355977	0.878	0.622	1.35E-177	1) Tissue Resident CD8 T (2)
PXN	1.43E-178	0.314561	0.524	0.24	3.21E-174	1) Tissue Resident CD8 T (2)
RP11-291B21.2	1.76E-175	0.352338	0.248	0.074	3.95E-171	1) Tissue Resident CD8 T (2)
SELPLG	5.39E-172	0.356413	0.661	0.364	1.21E-167	1) Tissue Resident CD8 T (2)
CALM1	2.97E-171	0.264032	0.984	0.861	6.66E-167	1) Tissue Resident CD8 T (2)
CD2	6.62E-171	0.377065	0.896	0.592	1.49E-166	1) Tissue Resident CD8 T (2)
FCRL6	2.36E-168	0.333278	0.557	0.261	5.30E-164	1) Tissue Resident CD8 T (2)
DSTN	1.87E-167	0.314392	0.558	0.277	4.19E-163	1) Tissue Resident CD8 T (2)
CD8B	3.77E-164	0.451342	0.536	0.259	8.48E-160	1) Tissue Resident CD8 T (2)
SYNE1	7.54E-163	0.344662	0.619	0.334	1.69E-158	1) Tissue Resident CD8 T (2)
CD8A	6.72E-161	0.512413	0.59	0.328	1.51E-156	1) Tissue Resident CD8 T (2)
PLEK	3.50E-157	0.363573	0.772	0.453	7.86E-153	1) Tissue Resident CD8 T (2)
CTSW	1.44E-155	0.417145	0.908	0.554	3.23E-151	1) Tissue Resident CD8 T (2)
CD3E	3.45E-154	0.417829	0.978	0.644	7.75E-150	1) Tissue Resident CD8 T (2)
GZMA	4.89E-154	0.440172	0.964	0.583	1.10E-149	1) Tissue Resident CD8 T (2)
P2RY8	6.44E-152	0.298322	0.48	0.227	1.45E-147	1) Tissue Resident CD8 T (2)
CDC42EP3	6.22E-149	0.310262	0.571	0.3	1.40E-144	1) Tissue Resident CD8 T (2)
SPN	1.76E-145	0.33931	0.697	0.422	3.94E-141	1) Tissue Resident CD8 T (2)
TRGV10	1.41E-140	0.292754	0.245	0.083	3.17E-136	1) Tissue Resident CD8 T (2)
APOBEC3G	1.06E-139	0.31877	0.664	0.386	2.37E-135	1) Tissue Resident CD8 T (2)
ANXA6	6.45E-138	0.311789	0.85	0.596	1.45E-133	1) Tissue Resident CD8 T (2)
TPST2	4.52E-136	0.301473	0.571	0.308	1.02E-131	1) Tissue Resident CD8 T (2)
THEMIS	5.44E-128	0.272799	0.452	0.217	1.22E-123	1) Tissue Resident CD8 T (2)
CD5	7.34E-127	0.278521	0.426	0.2	1.65E-122	1) Tissue Resident CD8 T (2)
KLF3	5.60E-125	0.264287	0.413	0.197	1.26E-120	1) Tissue Resident CD8 T (2)
CAST	9.26E-122	0.299875	0.741	0.472	2.08E-117	1) Tissue Resident CD8 T (2)
BATF	1.21E-118	0.250873	0.447	0.221	2.73E-114	1) Tissue Resident CD8 T (2)
ANXA2	7.17E-118	0.285484	0.669	0.394	1.61E-113	1) Tissue Resident CD8 T (2)
PPP2R5C	1.20E-117	0.279579	0.556	0.311	2.70E-113	1) Tissue Resident CD8 T (2)
AES	6.12E-116	0.301165	0.819	0.555	1.37E-111	1) Tissue Resident CD8 T (2)
LIME1	3.64E-113	0.272028	0.54	0.295	8.17E-109	1) Tissue Resident CD8 T (2)
TSC22D3	3.64E-111	0.320843	0.645	0.398	8.18E-107	1) Tissue Resident CD8 T (2)
LSP1	2.06E-110	0.259721	0.946	0.759	4.63E-106	1) Tissue Resident CD8 T (2)
ITGA4	7.64E-110	0.294933	0.7	0.452	1.72E-105	1) Tissue Resident CD8 T (2)
ITGB7	8.49E-108	0.274979	0.592	0.346	1.91E-103	1) Tissue Resident CD8 T (2)
MBP	4.02E-105	0.280018	0.765	0.513	9.04E-101	1) Tissue Resident CD8 T (2)
EZR	9.03E-102	0.270328	0.666	0.426	2.03E-97	1) Tissue Resident CD8 T (2)
ITGB2	6.13E-101	0.265141	0.957	0.761	1.38E-96	1) Tissue Resident CD8 T (2)
BIN2	1.73E-99	0.269737	0.73	0.496	3.90E-95	1) Tissue Resident CD8 T (2)
STK38	5.14E-99	0.250919	0.519	0.297	1.16E-94	1) Tissue Resident CD8 T (2)
GZMM	6.89E-97	0.281448	0.843	0.553	1.55E-92	1) Tissue Resident CD8 T (2)
TAGLN2	1.33E-96	0.269927	0.871	0.669	2.99E-92	1) Tissue Resident CD8 T (2)
SUN2	1.98E-96	0.269306	0.755	0.523	4.45E-92	1) Tissue Resident CD8 T (2)
ARL4C	7.48E-95	0.263006	0.61	0.373	1.68E-90	1) Tissue Resident CD8 T (2)
ID2	1.57E-93	0.268346	0.656	0.403	3.52E-89	1) Tissue Resident CD8 T (2)
UCP2	2.03E-85	0.253613	0.805	0.579	4.55E-81	1) Tissue Resident CD8 T (2)
GZMK	0	0.993935	0.898	0.349	0	2) CD8 T (1)
CD8B	0	0.734928	0.746	0.241	0	2) CD8 T (1)
CD8A	0	0.696522	0.799	0.31	0	2) CD8 T (1)
CD27	0	0.499827	0.656	0.266	0	2) CD8 T (1)
LYAR	0	0.497415	0.643	0.272	0	2) CD8 T (1)
CXCR3	0	0.417735	0.56	0.228	0	2) CD8 T (1)
CCL5	1.58E-257	0.537958	0.968	0.616	3.54E-253	2) CD8 T (1)
CD3D	2.91E-256	0.454618	0.928	0.52	6.55E-252	2) CD8 T (1)
DUSP2	3.19E-249	0.362023	0.435	0.17	7.16E-245	2) CD8 T (1)
CD3E	4.77E-228	0.441913	0.98	0.64	1.07E-223	2) CD8 T (1)
GPR183	1.10E-219	0.306852	0.361	0.133	2.46E-215	2) CD8 T (1)
IL32	2.68E-212	0.424453	0.992	0.701	6.01E-208	2) CD8 T (1)
SIT1	1.33E-205	0.332813	0.552	0.267	3.00E-201	2) CD8 T (1)
CD3G	1.58E-200	0.370966	0.818	0.473	3.55E-196	2) CD8 T (1)
LIME1	3.87E-190	0.332048	0.555	0.291	8.70E-186	2) CD8 T (1)
SH2D1A	9.39E-188	0.337796	0.555	0.298	2.11E-183	2) CD8 T (1)
CDC25B	1.46E-187	0.319216	0.512	0.253	3.28E-183	2) CD8 T (1)
SAMD3	2.28E-184	0.329788	0.588	0.323	5.13E-180	2) CD8 T (1)
CNN2	3.00E-182	0.339913	0.815	0.562	6.74E-178	2) CD8 T (1)
KLRG1	6.17E-177	0.366701	0.601	0.329	1.39E-172	2) CD8 T (1)
IL10RA	2.91E-172	0.330688	0.702	0.443	6.54E-168	2) CD8 T (1)
S1PR1	4.58E-158	0.315353	0.543	0.295	1.03E-153	2) CD8 T (1)
CLEC2D	1.65E-152	0.302554	0.592	0.338	3.70E-148	2) CD8 T (1)
GZMM	6.68E-147	0.31642	0.826	0.55	1.50E-142	2) CD8 T (1)
LINC00861	1.08E-144	0.310621	0.789	0.541	2.42E-140	2) CD8 T (1)
TC2N	3.35E-138	0.293988	0.693	0.449	7.52E-134	2) CD8 T (1)
GIMAP4	3.72E-134	0.270924	0.911	0.716	8.36E-130	2) CD8 T (1)
CCDC109B	3.65E-131	0.262892	0.45	0.241	8.20E-127	2) CD8 T (1)
CD2	4.92E-128	0.295413	0.853	0.591	1.11E-123	2) CD8 T (1)
C12orf57	3.08E-127	0.285898	0.802	0.568	6.91E-123	2) CD8 T (1)
CST7	1.13E-123	0.353101	0.898	0.585	2.53E-119	2) CD8 T (1)
IL7R	5.72E-122	0.351068	0.605	0.334	1.29E-117	2) CD8 T (1)
GZMA	1.03E-118	0.357177	0.895	0.582	2.31E-114	2) CD8 T (1)
LCK	9.13E-118	0.266394	0.874	0.634	2.05E-113	2) CD8 T (1)
AHNAK	8.58E-106	0.27483	0.796	0.559	1.93E-101	2) CD8 T (1)
EZR	3.80E-105	0.251172	0.627	0.425	8.53E-101	2) CD8 T (1)
LDHB	1.16E-104	0.253567	0.799	0.578	2.61E-100	2) CD8 T (1)
EMP3	3.18E-100	0.253872	0.887	0.677	7.15E-96	2) CD8 T (1)
CMC1	1.62E-89	0.271337	0.581	0.379	3.64E-85	2) CD8 T (1)
CD52	4.32E-82	0.29591	0.921	0.646	9.70E-78	2) CD8 T (1)
TRBV19	0	1.30115	0.465	0.045	0	3) CD8 T (2)
TRAV17	0	0.9902	0.49	0.038	0	3) CD8 T (2)
TRGV2	0	0.953851	0.553	0.086	0	3) CD8 T (2)
CD8A	0	0.871357	0.915	0.31	0	3) CD8 T (2)
TRAV12-2	0	0.865453	0.463	0.034	0	3) CD8 T (2)
CD8B	0	0.777751	0.835	0.242	0	3) CD8 T (2)
CCL5	0	0.709419	0.999	0.618	0	3) CD8 T (2)
KLRG1	0	0.690385	0.802	0.322	0	3) CD8 T (2)
CCL4	0	0.686378	0.926	0.453	0	3) CD8 T (2)
CMC1	0	0.68414	0.826	0.368	0	3) CD8 T (2)
KIR2DL3	0	0.623355	0.469	0.055	0	3) CD8 T (2)
KLRD1	0	0.598359	0.891	0.376	0	3) CD8 T (2)
CST7	0	0.588631	0.981	0.584	0	3) CD8 T (2)
CTSW	0	0.57767	0.9	0.553	0	3) CD8 T (2)
AOAH	0	0.519849	0.721	0.307	0	3) CD8 T (2)
FCRL6	0	0.503425	0.657	0.255	0	3) CD8 T (2)
HCST	0	0.454667	0.976	0.747	0	3) CD8 T (2)
GCSAM	0	0.417218	0.388	0.083	0	3) CD8 T (2)
IKZF2	0	0.342554	0.333	0.077	0	3) CD8 T (2)
ITGAD	0	0.287058	0.222	0.023	0	3) CD8 T (2)
CD160	2.69E-307	0.435151	0.561	0.199	6.04E-303	3) CD8 T (2)
CD3D	5.12E-291	0.516987	0.938	0.524	1.15E-286	3) CD8 T (2)
EOMES	1.16E-289	0.461504	0.629	0.276	2.61E-285	3) CD8 T (2)
CCL4L2	5.87E-282	0.469598	0.579	0.233	1.32E-277	3) CD8 T (2)
PECAM1	1.76E-281	0.42595	0.515	0.197	3.95E-277	3) CD8 T (2)
GZMM	1.75E-280	0.475172	0.889	0.55	3.94E-276	3) CD8 T (2)
STK17A	2.45E-275	0.453755	0.872	0.557	5.50E-271	3) CD8 T (2)
CD244	1.16E-270	0.409194	0.56	0.236	2.60E-266	3) CD8 T (2)
XCL1	2.17E-269	0.398177	0.555	0.2	4.89E-265	3) CD8 T (2)
CCL3	2.75E-266	0.380328	0.434	0.142	6.18E-262	3) CD8 T (2)
KIR3DL2	9.35E-261	0.30278	0.298	0.079	2.10E-256	3) CD8 T (2)
IL32	1.50E-260	0.460072	0.989	0.705	3.37E-256	3) CD8 T (2)
RP11-291B21.2	1.41E-252	0.372722	0.28	0.072	3.18E-248	3) CD8 T (2)
CD3E	6.53E-252	0.477557	0.987	0.643	1.47E-247	3) CD8 T (2)
CRTAM	1.11E-246	0.30729	0.336	0.102	2.50E-242	3) CD8 T (2)
TRGC2	2.50E-238	0.305302	0.315	0.094	5.61E-234	3) CD8 T (2)
APBA2	1.69E-223	0.307339	0.343	0.114	3.80E-219	3) CD8 T (2)
GZMK	1.01E-220	0.51338	0.745	0.364	2.28E-216	3) CD8 T (2)
TIGIT	1.39E-220	0.391157	0.578	0.259	3.12E-216	3) CD8 T (2)
GZMA	2.56E-219	0.493724	0.962	0.582	5.74E-215	3) CD8 T (2)
APMAP	2.64E-216	0.401725	0.747	0.422	5.94E-212	3) CD8 T (2)
PTGDR	2.80E-213	0.37208	0.559	0.251	6.29E-209	3) CD8 T (2)
CD3G	2.15E-211	0.418619	0.839	0.476	4.82E-207	3) CD8 T (2)
PTPRC	1.14E-210	0.293354	0.989	0.845	2.56E-206	3) CD8 T (2)
CXCR6	3.83E-201	0.373592	0.579	0.254	8.61E-197	3) CD8 T (2)
HLA-DQA2	1.36E-200	0.294703	0.428	0.16	3.06E-196	3) CD8 T (2)
TRGV9	1.93E-191	0.325595	0.354	0.125	4.33E-187	3) CD8 T (2)
DTHD1	2.85E-191	0.256517	0.279	0.087	6.41E-187	3) CD8 T (2)
NKG7	1.50E-188	0.552386	0.998	0.595	3.37E-184	3) CD8 T (2)
SLAMF7	9.43E-177	0.329867	0.486	0.228	2.12E-172	3) CD8 T (2)
PDCD4	7.20E-174	0.361012	0.782	0.524	1.62E-169	3) CD8 T (2)
KLRB1	4.83E-166	0.44786	0.774	0.444	1.08E-161	3) CD8 T (2)
FYN	6.46E-164	0.350257	0.742	0.467	1.45E-159	3) CD8 T (2)
TRG-AS1	8.90E-162	0.316937	0.459	0.213	2.00E-157	3) CD8 T (2)
PLEKHF1	7.11E-158	0.33023	0.604	0.333	1.60E-153	3) CD8 T (2)
SIRPG	1.32E-157	0.318086	0.409	0.182	2.96E-153	3) CD8 T (2)
F2R	5.27E-157	0.275525	0.396	0.17	1.18E-152	3) CD8 T (2)
GPR68	2.43E-156	0.25989	0.302	0.113	5.47E-152	3) CD8 T (2)
STOM	2.99E-154	0.335326	0.669	0.404	6.72E-150	3) CD8 T (2)
KLRC3	4.51E-154	0.274849	0.347	0.133	1.01E-149	3) CD8 T (2)
ZBTB38	2.60E-150	0.31905	0.555	0.306	5.84E-146	3) CD8 T (2)
ARPC5L	4.64E-150	0.326297	0.721	0.459	1.04E-145	3) CD8 T (2)
PRKCH	3.73E-149	0.334633	0.741	0.484	8.38E-145	3) CD8 T (2)
SH2D1A	6.72E-142	0.314734	0.546	0.302	1.51E-137	3) CD8 T (2)
CD7	5.72E-141	0.351572	0.902	0.609	1.29E-136	3) CD8 T (2)
LAG3	2.79E-138	0.276744	0.409	0.185	6.27E-134	3) CD8 T (2)
XCL2	6.80E-138	0.324743	0.457	0.216	1.53E-133	3) CD8 T (2)
S1PR5	4.53E-132	0.27295	0.482	0.236	1.02E-127	3) CD8 T (2)
HLA-DRB1	5.58E-132	0.281043	0.788	0.451	1.25E-127	3) CD8 T (2)
CD69	5.54E-127	0.293624	0.538	0.301	1.25E-122	3) CD8 T (2)
MATK	4.48E-123	0.287441	0.609	0.344	1.01E-118	3) CD8 T (2)
TSEN54	1.02E-116	0.277755	0.542	0.323	2.28E-112	3) CD8 T (2)
DENND2D	4.27E-116	0.289178	0.791	0.561	9.58E-112	3) CD8 T (2)
LCK	3.32E-113	0.285466	0.863	0.638	7.46E-109	3) CD8 T (2)
SRGN	3.02E-107	0.277934	0.95	0.739	6.78E-103	3) CD8 T (2)
SYTL3	1.61E-104	0.250118	0.438	0.239	3.62E-100	3) CD8 T (2)
SLC9A3R1	3.24E-102	0.264355	0.842	0.635	7.29E-98	3) CD8 T (2)
GPI	1.35E-101	0.266073	0.564	0.371	3.04E-97	3) CD8 T (2)
RARRES3	1.22E-99	0.263041	0.891	0.701	2.74E-95	3) CD8 T (2)
SASH3	3.80E-99	0.266345	0.695	0.49	8.53E-95	3) CD8 T (2)
ARHGAP9	2.74E-96	0.263186	0.623	0.414	6.16E-92	3) CD8 T (2)
CD63	6.16E-96	0.259844	0.683	0.454	1.38E-91	3) CD8 T (2)
PTPRCAP	1.72E-95	0.269167	0.775	0.562	3.87E-91	3) CD8 T (2)
CLEC2B	4.26E-93	0.252021	0.632	0.424	9.58E-89	3) CD8 T (2)
GZMH	1.71E-92	0.292602	0.602	0.334	3.84E-88	3) CD8 T (2)
IKZF3	1.18E-91	0.260742	0.601	0.396	2.66E-87	3) CD8 T (2)
ITGAL	8.77E-91	0.256157	0.616	0.412	1.97E-86	3) CD8 T (2)
TAPBP	7.83E-89	0.250684	0.782	0.6	1.76E-84	3) CD8 T (2)
JUN	3.79E-80	0.259623	0.363	0.197	8.51E-76	3) CD8 T (2)
CCR7	0	1.36457	0.965	0.132	0	4) Naive CD8 T
LEF1	0	1.15837	0.926	0.131	0	4) Naive CD8 T
CD8B	0	1.115	0.914	0.259	0	4) Naive CD8 T
SELL	0	0.985177	0.937	0.256	0	4) Naive CD8 T
TCF7	0	0.980791	0.889	0.199	0	4) Naive CD8 T
RP11-291B21.2	0	0.927895	0.564	0.072	0	4) Naive CD8 T
LDHB	0	0.892665	0.988	0.584	0	4) Naive CD8 T
NELL2	0	0.869684	0.714	0.069	0	4) Naive CD8 T
NOSIP	0	0.846296	0.899	0.38	0	4) Naive CD8 T
LDLRAP1	0	0.791503	0.755	0.176	0	4) Naive CD8 T
ACTN1	0	0.7308	0.691	0.093	0	4) Naive CD8 T
RGS10	0	0.729245	0.847	0.301	0	4) Naive CD8 T
OXNAD1	0	0.710813	0.71	0.169	0	4) Naive CD8 T
PIK3IP1	0	0.70972	0.772	0.238	0	4) Naive CD8 T
LRRN3	0	0.705271	0.518	0.016	0	4) Naive CD8 T
EEF1B2	0	0.664045	0.998	0.837	0	4) Naive CD8 T
MAL	0	0.660458	0.614	0.091	0	4) Naive CD8 T
NPM1	0	0.647663	0.99	0.759	0	4) Naive CD8 T
PDE3B	0	0.625286	0.602	0.101	0	4) Naive CD8 T
SARAF	0	0.622517	0.994	0.78	0	4) Naive CD8 T
TRABD2A	0	0.609772	0.552	0.08	0	4) Naive CD8 T
RPS5	0	0.599949	1	0.891	0	4) Naive CD8 T
RPL4	0	0.552992	0.998	0.846	0	4) Naive CD8 T
RPL10A	0	0.5305	0.999	0.885	0	4) Naive CD8 T
RPL22	0	0.517474	0.999	0.906	0	4) Naive CD8 T
RPL9	0	0.499071	1	0.911	0	4) Naive CD8 T
RPL5	0	0.496375	1	0.915	0	4) Naive CD8 T
RPSA	0	0.484573	0.998	0.89	0	4) Naive CD8 T
RPS6	0	0.467074	1	0.931	0	4) Naive CD8 T
RPS3A	0	0.466449	1	0.946	0	4) Naive CD8 T
RPS13	0	0.46612	1	0.951	0	4) Naive CD8 T
RPS16	0	0.463681	0.995	0.906	0	4) Naive CD8 T
RPL14	0	0.462722	1	0.923	0	4) Naive CD8 T
RPS9	0	0.460309	1	0.905	0	4) Naive CD8 T
NT5E	0	0.457804	0.381	0.017	0	4) Naive CD8 T
RPL24	0	0.452609	0.999	0.891	0	4) Naive CD8 T
NACA	0	0.450099	1	0.907	0	4) Naive CD8 T
RPL18	0	0.448552	0.999	0.933	0	4) Naive CD8 T
RPL32	0	0.448474	1	0.956	0	4) Naive CD8 T
RPS2	0	0.446142	0.999	0.915	0	4) Naive CD8 T
RPS25	0	0.444361	1	0.931	0	4) Naive CD8 T
RPS4X	0	0.435049	1	0.936	0	4) Naive CD8 T
RPL12	0	0.432801	1	0.941	0	4) Naive CD8 T
RPL35A	0	0.432303	0.999	0.935	0	4) Naive CD8 T
RPS8	0	0.431361	1	0.96	0	4) Naive CD8 T
RPL29	0	0.429342	1	0.934	0	4) Naive CD8 T
RPS23	0	0.429226	1	0.951	0	4) Naive CD8 T
RPS21	0	0.428221	1	0.936	0	4) Naive CD8 T
RPL36	0	0.426265	1	0.927	0	4) Naive CD8 T
RPS12	0	0.425485	1	0.964	0	4) Naive CD8 T
CD248	0	0.424444	0.326	0.003	0	4) Naive CD8 T
RPL3	0	0.424196	1	0.927	0	4) Naive CD8 T
RPS18	0	0.421099	1	0.943	0	4) Naive CD8 T
RPL18A	0	0.412127	1	0.939	0	4) Naive CD8 T
RPS14	0	0.411144	1	0.953	0	4) Naive CD8 T
RPL21	0	0.410751	1	0.926	0	4) Naive CD8 T
RPL34	0	0.409769	1	0.956	0	4) Naive CD8 T
RPL13	0	0.401773	1	0.964	0	4) Naive CD8 T
RPLP2	0	0.398848	1	0.938	0	4) Naive CD8 T
RPL11	0	0.394637	1	0.959	0	4) Naive CD8 T
RPL37	0	0.390006	1	0.949	0	4) Naive CD8 T
RPS28	0	0.384276	1	0.96	0	4) Naive CD8 T
RPS15A	0	0.383154	1	0.952	0	4) Naive CD8 T
RPL19	0	0.381831	1	0.96	0	4) Naive CD8 T
RPL7	4.91E-300	0.554268	0.999	0.825	1.10E-295	4) Naive CD8 T
RPLP0	1.17E-295	0.449962	1	0.921	2.62E-291	4) Naive CD8 T
RPL38	2.70E-286	0.495728	0.997	0.869	6.07E-282	4) Naive CD8 T
MYC	2.79E-285	0.589166	0.549	0.132	6.27E-281	4) Naive CD8 T
BTG1	1.11E-282	0.609604	0.991	0.772	2.49E-278	4) Naive CD8 T
RGCC	3.43E-282	0.576269	0.625	0.165	7.71E-278	4) Naive CD8 T
PABPC1	6.05E-282	0.45804	0.998	0.887	1.36E-277	4) Naive CD8 T
RPL37A	1.18E-281	0.390555	0.999	0.914	2.65E-277	4) Naive CD8 T
RCAN3	3.68E-280	0.521125	0.557	0.133	8.27E-276	4) Naive CD8 T
CAMK4	4.39E-277	0.597236	0.71	0.212	9.86E-273	4) Naive CD8 T
RPL23A	1.65E-266	0.376032	0.999	0.916	3.71E-262	4) Naive CD8 T
RPL31	2.11E-262	0.498552	0.997	0.833	4.74E-258	4) Naive CD8 T
CXCR4	3.06E-262	0.590254	0.674	0.199	6.87E-258	4) Naive CD8 T
RPL13A	8.24E-246	0.424646	0.994	0.887	1.85E-241	4) Naive CD8 T
SNHG8	4.28E-245	0.637776	0.765	0.298	9.61E-241	4) Naive CD8 T
EEF2	1.02E-242	0.455326	0.998	0.861	2.28E-238	4) Naive CD8 T
CD27	4.31E-240	0.603761	0.797	0.279	9.68E-236	4) Naive CD8 T
RPL27	1.38E-239	0.43959	0.99	0.855	3.10E-235	4) Naive CD8 T
ABLIM1	5.31E-234	0.559723	0.62	0.196	1.19E-229	4) Naive CD8 T
CD55	6.43E-230	0.471892	0.494	0.124	1.44E-225	4) Naive CD8 T
SATB1	8.27E-228	0.508146	0.57	0.165	1.86E-223	4) Naive CD8 T
EIF3E	1.17E-226	0.631813	0.926	0.547	2.64E-222	4) Naive CD8 T
SPINT2	1.50E-221	0.379674	0.407	0.087	3.38E-217	4) Naive CD8 T
RPL26	1.07E-212	0.403372	0.998	0.884	2.42E-208	4) Naive CD8 T
EEF1D	6.65E-212	0.399716	0.993	0.866	1.49E-207	4) Naive CD8 T
PCED1B	6.59E-209	0.577615	0.61	0.207	1.48E-204	4) Naive CD8 T
LEPROTL1	1.46E-204	0.581672	0.822	0.386	3.29E-200	4) Naive CD8 T
BTF3	2.23E-201	0.435746	0.99	0.826	5.01E-197	4) Naive CD8 T
C12orf57	1.46E-194	0.59096	0.937	0.575	3.29E-190	4) Naive CD8 T
IL7R	5.33E-189	0.685344	0.9	0.339	1.20E-184	4) Naive CD8 T
RPL36A	8.66E-189	0.536941	0.979	0.724	1.95E-184	4) Naive CD8 T
NDFIP1	8.36E-187	0.55274	0.796	0.388	1.88E-182	4) Naive CD8 T
FOXP1	3.38E-183	0.537175	0.717	0.296	7.59E-179	4) Naive CD8 T
HNRNPA1	3.52E-182	0.419396	0.986	0.825	7.92E-178	4) Naive CD8 T
IL6ST	4.39E-182	0.398483	0.455	0.122	9.87E-178	4) Naive CD8 T
SH3YL1	4.27E-180	0.386819	0.389	0.096	9.60E-176	4) Naive CD8 T
COX4I1	4.72E-179	0.393239	0.994	0.849	1.06E-174	4) Naive CD8 T
LTB	8.36E-177	0.67373	0.965	0.473	1.88E-172	4) Naive CD8 T
GNB2L1	1.13E-176	0.420209	0.846	0.774	2.53E-172	4) Naive CD8 T
FLT3LG	1.74E-175	0.530737	0.696	0.283	3.90E-171	4) Naive CD8 T
EIF3H	1.97E-170	0.526993	0.897	0.545	4.42E-166	4) Naive CD8 T
CD8A	1.91E-167	0.624843	0.857	0.33	4.30E-163	4) Naive CD8 T
STMN3	2.03E-163	0.385897	0.451	0.13	4.57E-159	4) Naive CD8 T
COX7C	6.05E-163	0.413205	0.986	0.806	1.36E-158	4) Naive CD8 T
UQCRB	2.34E-157	0.452944	0.974	0.733	5.26E-153	4) Naive CD8 T
CHMP7	5.37E-150	0.407297	0.509	0.172	1.21E-145	4) Naive CD8 T
RPS20	6.40E-148	0.45305	0.965	0.747	1.44E-143	4) Naive CD8 T
EIF4B	2.71E-147	0.476838	0.919	0.626	6.08E-143	4) Naive CD8 T
TMEM204	8.53E-147	0.39082	0.47	0.152	1.92E-142	4) Naive CD8 T
FBL	2.28E-146	0.485686	0.736	0.362	5.13E-142	4) Naive CD8 T
RPL17	6.04E-145	0.467992	0.952	0.681	1.36E-140	4) Naive CD8 T
RPS11	9.32E-144	0.400851	0.977	0.8	2.09E-139	4) Naive CD8 T
RPS4Y1	9.54E-144	0.533395	0.821	0.618	2.14E-139	4) Naive CD8 T
TMEM123	3.98E-140	0.469857	0.714	0.333	8.94E-136	4) Naive CD8 T
RPL27A	5.92E-140	0.414231	0.981	0.794	1.33E-135	4) Naive CD8 T
ZFAS1	1.63E-137	0.490355	0.82	0.471	3.66E-133	4) Naive CD8 T
RPL23	1.97E-133	0.44446	0.938	0.686	4.44E-129	4) Naive CD8 T
CYTIP	1.63E-131	0.464192	0.796	0.445	3.66E-127	4) Naive CD8 T
GLTSCR2	3.83E-130	0.526111	0.801	0.53	8.60E-126	4) Naive CD8 T
LIMD2	2.71E-129	0.406365	0.97	0.755	6.09E-125	4) Naive CD8 T
RPS10	5.60E-129	0.536769	0.803	0.493	1.26E-124	4) Naive CD8 T
EIF3L	4.22E-127	0.457612	0.872	0.579	9.49E-123	4) Naive CD8 T
HSP90AB1	8.42E-127	0.4161	0.95	0.72	1.89E-122	4) Naive CD8 T
AES	1.23E-126	0.464687	0.901	0.561	2.77E-122	4) Naive CD8 T
ST13	2.75E-124	0.448836	0.812	0.486	6.17E-120	4) Naive CD8 T
DGKA	2.82E-124	0.39638	0.571	0.229	6.33E-120	4) Naive CD8 T
NUCB2	6.00E-123	0.439697	0.663	0.307	1.35E-118	4) Naive CD8 T
TOMM7	8.34E-122	0.37727	0.981	0.794	1.87E-117	4) Naive CD8 T
ALKBH7	1.62E-121	0.399059	0.614	0.267	3.63E-117	4) Naive CD8 T
ANP32B	2.17E-121	0.443891	0.839	0.508	4.88E-117	4) Naive CD8 T
CD3E	1.16E-120	0.487736	0.995	0.654	2.60E-116	4) Naive CD8 T
UXT	3.35E-118	0.447859	0.801	0.467	7.52E-114	4) Naive CD8 T
RSL1D1	3.41E-115	0.432636	0.699	0.362	7.67E-111	4) Naive CD8 T
LINC00861	2.00E-114	0.46236	0.887	0.549	4.50E-110	4) Naive CD8 T
GYPC	6.44E-108	0.432266	0.79	0.471	1.45E-103	4) Naive CD8 T
EIF3F	8.42E-106	0.400138	0.928	0.65	1.89E-101	4) Naive CD8 T
RPS17	1.27E-104	0.436873	0.856	0.577	2.86E-100	4) Naive CD8 T
EIF2S3	4.41E-102	0.41343	0.657	0.341	9.91E-98	4) Naive CD8 T
HIST1H4C	1.86E-100	0.40874	0.914	0.666	4.17E-96	4) Naive CD8 T
SPOCK2	1.03E-91	0.395697	0.75	0.399	2.32E-87	4) Naive CD8 T
PRMT2	1.76E-90	0.394512	0.801	0.511	3.96E-86	4) Naive CD8 T
NSA2	1.51E-88	0.378331	0.733	0.422	3.39E-84	4) Naive CD8 T
CD3D	4.55E-85	0.435151	0.927	0.537	1.02E-80	4) Naive CD8 T
FAM65B	6.96E-85	0.398635	0.656	0.347	1.56E-80	4) Naive CD8 T
AC090498.1	1.64E-74	0.443236	0.786	0.58	3.69E-70	4) Naive CD8 T
CD52	1.34E-62	0.41514	0.993	0.656	3.02E-58	4) Naive CD8 T
IL7R	0	1.20406	0.971	0.307	0	5) CD4 T (1)
LTB	0	1.04463	0.985	0.447	0	5) CD4 T (1)
CD52	0	0.703015	0.994	0.639	0	5) CD4 T (1)
LDHB	0	0.695907	0.95	0.566	0	5) CD4 T (1)
AQP3	0	0.68294	0.664	0.167	0	5) CD4 T (1)
ITGB1	0	0.628852	0.778	0.363	0	5) CD4 T (1)
ANXA1	0	0.622714	0.943	0.54	0	5) CD4 T (1)
NOSIP	0	0.578785	0.774	0.364	0	5) CD4 T (1)
S100A10	0	0.577396	0.965	0.635	0	5) CD4 T (1)
S100A4	0	0.567907	0.991	0.73	0	5) CD4 T (1)
CD40LG	0	0.553062	0.588	0.116	0	5) CD4 T (1)
GPR183	0	0.544525	0.54	0.119	0	5) CD4 T (1)
PLP2	0	0.532567	0.698	0.292	0	5) CD4 T (1)
FLT3LG	0	0.523618	0.681	0.264	0	5) CD4 T (1)
S100A11	0	0.50641	0.958	0.623	0	5) CD4 T (1)
FXYD5	0	0.5033	0.963	0.713	0	5) CD4 T (1)
ARHGAP15	0	0.49485	0.76	0.382	0	5) CD4 T (1)
VIM	0	0.487604	0.985	0.768	0	5) CD4 T (1)
TRADD	0	0.472331	0.566	0.182	0	5) CD4 T (1)
AHNAK	0	0.471975	0.888	0.552	0	5) CD4 T (1)
IL32	0	0.470988	0.997	0.699	0	5) CD4 T (1)
TIMP1	0	0.458324	0.612	0.201	0	5) CD4 T (1)
EMP3	0	0.452677	0.963	0.671	0	5) CD4 T (1)
RPL36A	0	0.442935	0.954	0.713	0	5) CD4 T (1)
GSTK1	0	0.437953	0.918	0.655	0	5) CD4 T (1)
TRAT1	0	0.437393	0.561	0.191	0	5) CD4 T (1)
S1PR1	0	0.435536	0.676	0.285	0	5) CD4 T (1)
CD4	0	0.431499	0.535	0.126	0	5) CD4 T (1)
MAL	0	0.421457	0.399	0.081	0	5) CD4 T (1)
PBXIP1	0	0.418347	0.656	0.296	0	5) CD4 T (1)
CD82	0	0.417587	0.53	0.153	0	5) CD4 T (1)
TNFRSF4	0	0.415294	0.342	0.04	0	5) CD4 T (1)
RPSA	0	0.406393	0.997	0.884	0	5) CD4 T (1)
HINT1	0	0.396289	0.952	0.735	0	5) CD4 T (1)
RPLP0	0	0.390501	0.997	0.917	0	5) CD4 T (1)
RGCC	0	0.383763	0.488	0.152	0	5) CD4 T (1)
RPL4	0	0.379591	0.98	0.839	0	5) CD4 T (1)
RPL38	0	0.376995	0.987	0.863	0	5) CD4 T (1)
RPL14	0	0.372524	1	0.919	0	5) CD4 T (1)
RPL10A	0	0.369696	0.991	0.88	0	5) CD4 T (1)
THEM4	0	0.364576	0.475	0.156	0	5) CD4 T (1)
RPL7	0	0.363055	0.982	0.818	0	5) CD4 T (1)
RCAN3	0	0.360667	0.437	0.12	0	5) CD4 T (1)
EEF1B2	0	0.359912	0.981	0.831	0	5) CD4 T (1)
TNFRSF25	0	0.353704	0.397	0.104	0	5) CD4 T (1)
RPL36	0	0.353615	0.998	0.924	0	5) CD4 T (1)
RPS5	0	0.352695	0.994	0.886	0	5) CD4 T (1)
RPL13A	0	0.35262	0.993	0.882	0	5) CD4 T (1)
RPS25	0	0.345287	0.999	0.928	0	5) CD4 T (1)
SLAMF1	0	0.343564	0.465	0.147	0	5) CD4 T (1)
RPL9	0	0.340979	0.996	0.907	0	5) CD4 T (1)
RPL5	0	0.333669	0.997	0.911	0	5) CD4 T (1)
RPS2	0	0.329793	0.998	0.911	0	5) CD4 T (1)
RPS18	0	0.328431	1	0.94	0	5) CD4 T (1)
EEF2	0	0.327026	0.983	0.856	0	5) CD4 T (1)
RPL24	0	0.324429	0.994	0.886	0	5) CD4 T (1)
CD28	0	0.320791	0.419	0.129	0	5) CD4 T (1)
RPS6	0	0.320751	0.999	0.927	0	5) CD4 T (1)
RPL3	0	0.317625	0.997	0.923	0	5) CD4 T (1)
RPL18A	0	0.316305	0.999	0.936	0	5) CD4 T (1)
RPS16	0	0.316117	0.993	0.901	0	5) CD4 T (1)
RPL18	0	0.316059	1	0.93	0	5) CD4 T (1)
RPL23A	0	0.315934	0.997	0.912	0	5) CD4 T (1)
RPS9	0	0.312517	0.993	0.901	0	5) CD4 T (1)
RPL35	0	0.308937	0.993	0.895	0	5) CD4 T (1)
RPL22	0	0.308789	0.996	0.902	0	5) CD4 T (1)
RPS21	0	0.308133	0.999	0.933	0	5) CD4 T (1)
RPS29	0	0.302822	0.997	0.92	0	5) CD4 T (1)
RPL35A	0	0.302271	0.999	0.932	0	5) CD4 T (1)
RPS4X	0	0.299938	0.999	0.933	0	5) CD4 T (1)
RPL34	0	0.299054	1	0.954	0	5) CD4 T (1)
RPL32	0	0.294683	1	0.954	0	5) CD4 T (1)
RPS3A	0	0.293807	0.999	0.943	0	5) CD4 T (1)
RPS3	0	0.291757	1	0.943	0	5) CD4 T (1)
TPT1	0	0.288141	1	0.96	0	5) CD4 T (1)
RPL29	0	0.287832	0.998	0.931	0	5) CD4 T (1)
RPS14	0	0.28758	0.999	0.95	0	5) CD4 T (1)
RPS12	0	0.287455	1	0.962	0	5) CD4 T (1)
RPS19	0	0.286038	0.999	0.949	0	5) CD4 T (1)
RPL11	0	0.285179	0.999	0.957	0	5) CD4 T (1)
RPS23	0	0.281647	0.999	0.949	0	5) CD4 T (1)
RPL13	0	0.28143	1	0.962	0	5) CD4 T (1)
RPL39	0	0.278469	1	0.954	0	5) CD4 T (1)
RPL21	0	0.277762	0.997	0.922	0	5) CD4 T (1)
RPS8	0	0.276768	1	0.959	0	5) CD4 T (1)
RPL12	0	0.27603	0.998	0.938	0	5) CD4 T (1)
RPL6	0	0.275435	0.999	0.936	0	5) CD4 T (1)
DPP4	0	0.274571	0.298	0.066	0	5) CD4 T (1)
RPS13	0	0.271437	1	0.949	0	5) CD4 T (1)
RPL30	0	0.271243	1	0.959	0	5) CD4 T (1)
RPL37A	0	0.270738	0.992	0.91	0	5) CD4 T (1)
RPL26	1.38E-307	0.300427	0.992	0.879	3.10E-303	5) CD4 T (1)
AES	1.08E-300	0.420198	0.863	0.547	2.42E-296	5) CD4 T (1)
CDC25B	9.76E-298	0.376091	0.572	0.248	2.19E-293	5) CD4 T (1)
TOMM7	2.29E-297	0.348461	0.967	0.786	5.15E-293	5) CD4 T (1)
RPL31	5.36E-296	0.327182	0.983	0.826	1.21E-291	5) CD4 T (1)
INPP4B	1.98E-294	0.380356	0.595	0.259	4.44E-290	5) CD4 T (1)
RPL36AL	1.14E-292	0.331082	0.974	0.797	2.57E-288	5) CD4 T (1)
CXCR3	1.42E-285	0.398829	0.529	0.229	3.19E-281	5) CD4 T (1)
RPS20	3.37E-281	0.373937	0.949	0.737	7.57E-277	5) CD4 T (1)
TMEM123	1.04E-278	0.374347	0.652	0.319	2.34E-274	5) CD4 T (1)
CAMK4	3.98E-276	0.318858	0.512	0.201	8.95E-272	5) CD4 T (1)
LEF1	1.10E-273	0.27378	0.395	0.13	2.46E-269	5) CD4 T (1)
STMN3	2.35E-272	0.276239	0.365	0.121	5.28E-268	5) CD4 T (1)
TCF7	2.93E-272	0.319559	0.499	0.193	6.59E-268	5) CD4 T (1)
CD5	2.07E-271	0.349904	0.479	0.192	4.64E-267	5) CD4 T (1)
RPL27	1.62E-269	0.294017	0.981	0.849	3.64E-265	5) CD4 T (1)
RPL27A	5.89E-267	0.343371	0.961	0.786	1.32E-262	5) CD4 T (1)
SIT1	2.02E-266	0.352942	0.592	0.263	4.55E-262	5) CD4 T (1)
S100A6	7.63E-265	0.355324	0.979	0.711	1.72E-260	5) CD4 T (1)
NPM1	4.55E-263	0.343319	0.954	0.75	1.02E-258	5) CD4 T (1)
SPOCK2	1.50E-260	0.388064	0.726	0.384	3.38E-256	5) CD4 T (1)
BIRC3	3.01E-258	0.295309	0.38	0.133	6.77E-254	5) CD4 T (1)
CRIP1	8.89E-256	0.388477	0.718	0.401	2.00E-251	5) CD4 T (1)
TMEM173	1.59E-245	0.318535	0.51	0.224	3.57E-241	5) CD4 T (1)
KLF2	1.70E-244	0.381414	0.711	0.374	3.83E-240	5) CD4 T (1)
TSC22D3	1.58E-242	0.402076	0.7	0.389	3.55E-238	5) CD4 T (1)
PRDX2	2.51E-239	0.319659	0.585	0.28	5.63E-235	5) CD4 T (1)
SARAF	3.50E-236	0.316038	0.969	0.771	7.86E-232	5) CD4 T (1)
HNRNPA1	3.38E-235	0.295447	0.969	0.818	7.59E-231	5) CD4 T (1)
RPL17	1.06E-228	0.349883	0.9	0.671	2.38E-224	5) CD4 T (1)
PAG1	4.61E-228	0.297722	0.445	0.184	1.04E-223	5) CD4 T (1)
CISH	1.69E-224	0.38952	0.465	0.211	3.80E-220	5) CD4 T (1)
EIF3E	1.70E-224	0.357082	0.811	0.537	3.83E-220	5) CD4 T (1)
TAGAP	8.60E-224	0.388444	0.702	0.429	1.93E-219	5) CD4 T (1)
BTF3	2.77E-221	0.282241	0.971	0.819	6.22E-217	5) CD4 T (1)
COX7C	3.68E-219	0.289388	0.967	0.798	8.26E-215	5) CD4 T (1)
TAGLN2	1.85E-201	0.33333	0.895	0.663	4.15E-197	5) CD4 T (1)
C12orf57	1.83E-199	0.346791	0.844	0.563	4.11E-195	5) CD4 T (1)
RPS4Y1	4.43E-197	0.36095	0.815	0.608	9.96E-193	5) CD4 T (1)
LIME1	2.48E-196	0.30907	0.566	0.289	5.56E-192	5) CD4 T (1)
SH3BP5	1.21E-193	0.285441	0.491	0.234	2.72E-189	5) CD4 T (1)
ICAM2	2.40E-185	0.295939	0.612	0.337	5.40E-181	5) CD4 T (1)
GIMAP7	1.86E-173	0.285957	0.959	0.773	4.17E-169	5) CD4 T (1)
CD3D	2.12E-169	0.367936	0.912	0.519	4.77E-165	5) CD4 T (1)
EIF3F	5.55E-167	0.293181	0.862	0.641	1.25E-162	5) CD4 T (1)
CNN2	2.26E-166	0.310744	0.825	0.56	5.08E-162	5) CD4 T (1)
CD3E	2.19E-163	0.400797	0.984	0.638	4.93E-159	5) CD4 T (1)
SNHG8	2.30E-160	0.27094	0.544	0.291	5.16E-156	5) CD4 T (1)
EIF4B	1.12E-159	0.288014	0.853	0.616	2.52E-155	5) CD4 T (1)
SSR2	1.84E-157	0.283323	0.868	0.638	4.14E-153	5) CD4 T (1)
GLTSCR2	9.46E-157	0.342752	0.704	0.523	2.13E-152	5) CD4 T (1)
RNASET2	1.54E-153	0.269964	0.692	0.421	3.47E-149	5) CD4 T (1)
CD44	1.91E-153	0.28844	0.756	0.485	4.29E-149	5) CD4 T (1)
CD2	6.82E-148	0.303479	0.885	0.587	1.53E-143	5) CD4 T (1)
ADD3	9.36E-147	0.276052	0.668	0.411	2.10E-142	5) CD4 T (1)
RPL23	1.95E-141	0.272474	0.898	0.677	4.39E-137	5) CD4 T (1)
LDHA	4.51E-136	0.268877	0.709	0.478	1.01E-131	5) CD4 T (1)
RPS10	4.72E-115	0.282355	0.692	0.486	1.06E-110	5) CD4 T (1)
RACK1	1.88E-41	0.302103	0.215	0.132	4.23E-37	5) CD4 T (1)
LTB	0	0.969086	0.995	0.466	0	6) CD4 T (2)
IL7R	0	0.8949	0.924	0.333	0	6) CD4 T (2)
SELL	0	0.877366	0.828	0.252	0	6) CD4 T (2)
LDHB	0	0.845527	0.974	0.58	0	6) CD4 T (2)
TCF7	0	0.820277	0.805	0.194	0	6) CD4 T (2)
CCR7	0	0.795276	0.752	0.13	0	6) CD4 T (2)
MAL	0	0.766329	0.666	0.084	0	6) CD4 T (2)
AQP3	0	0.765899	0.737	0.183	0	6) CD4 T (2)
LEF1	0	0.715799	0.697	0.13	0	6) CD4 T (2)
GPR183	0	0.615845	0.604	0.133	0	6) CD4 T (2)
RGCC	0	0.557431	0.625	0.16	0	6) CD4 T (2)
RPL4	0	0.481976	0.988	0.844	0	6) CD4 T (2)
RCAN3	0	0.472554	0.529	0.129	0	6) CD4 T (2)
IL6R	0	0.438443	0.448	0.074	0	6) CD4 T (2)
EEF2	0	0.436357	0.988	0.86	0	6) CD4 T (2)
RPL38	0	0.435838	0.992	0.867	0	6) CD4 T (2)
RPS5	0	0.421735	0.992	0.89	0	6) CD4 T (2)
RPL10A	0	0.418048	0.995	0.884	0	6) CD4 T (2)
RPSA	0	0.408131	0.997	0.889	0	6) CD4 T (2)
RPL13A	0	0.405591	0.995	0.886	0	6) CD4 T (2)
RPL9	0	0.404018	0.997	0.91	0	6) CD4 T (2)
RPL5	0	0.403203	0.999	0.914	0	6) CD4 T (2)
RPL36	0	0.39766	0.999	0.927	0	6) CD4 T (2)
RPL22	0	0.3912	0.998	0.905	0	6) CD4 T (2)
PASK	0	0.386095	0.318	0.045	0	6) CD4 T (2)
RPS6	0	0.385038	0.998	0.93	0	6) CD4 T (2)
RPL14	0	0.378308	0.999	0.922	0	6) CD4 T (2)
RPS16	0	0.377868	0.995	0.905	0	6) CD4 T (2)
RPS18	0	0.375057	0.998	0.943	0	6) CD4 T (2)
RPS25	0	0.371319	0.998	0.93	0	6) CD4 T (2)
RPS2	0	0.366075	0.998	0.914	0	6) CD4 T (2)
RPS8	0	0.364143	1	0.96	0	6) CD4 T (2)
RPL3	0	0.362494	0.998	0.926	0	6) CD4 T (2)
RPS29	0	0.362012	0.998	0.923	0	6) CD4 T (2)
RPS4X	0	0.359229	0.998	0.935	0	6) CD4 T (2)
RPS3A	0	0.359189	1	0.945	0	6) CD4 T (2)
RPL32	0	0.355377	1	0.956	0	6) CD4 T (2)
RPL18A	0	0.354057	1	0.939	0	6) CD4 T (2)
RPL18	0	0.350506	1	0.933	0	6) CD4 T (2)
RPL29	0	0.34542	1	0.933	0	6) CD4 T (2)
RPL11	0	0.345045	1	0.959	0	6) CD4 T (2)
RPL35A	0	0.341229	0.998	0.935	0	6) CD4 T (2)
RPS21	0	0.340537	0.999	0.935	0	6) CD4 T (2)
TIAM1	0	0.339112	0.317	0.039	0	6) CD4 T (2)
RPL39	0	0.339101	1	0.955	0	6) CD4 T (2)
RPL34	0	0.336475	1	0.955	0	6) CD4 T (2)
RPS12	0	0.33301	1	0.963	0	6) CD4 T (2)
RPS13	0	0.332829	0.999	0.951	0	6) CD4 T (2)
TPT1	0	0.33153	1	0.961	0	6) CD4 T (2)
RPL13	0	0.329893	1	0.963	0	6) CD4 T (2)
RPL37	0	0.329101	0.999	0.949	0	6) CD4 T (2)
RPS15A	0	0.324124	1	0.952	0	6) CD4 T (2)
RPL7	1.10E-293	0.454773	0.988	0.824	2.48E-289	6) CD4 T (2)
DGKA	4.22E-291	0.508388	0.652	0.223	9.47E-287	6) CD4 T (2)
SUSD3	9.23E-290	0.394671	0.454	0.113	2.07E-285	6) CD4 T (2)
CD40LG	2.35E-289	0.436804	0.514	0.136	5.27E-285	6) CD4 T (2)
CAMK4	1.19E-287	0.504036	0.635	0.209	2.68E-283	6) CD4 T (2)
NOSIP	4.58E-284	0.621908	0.808	0.378	1.03E-279	6) CD4 T (2)
RPLP0	1.24E-281	0.368713	0.996	0.92	2.79E-277	6) CD4 T (2)
CD4	8.24E-281	0.400704	0.524	0.142	1.85E-276	6) CD4 T (2)
FXYD5	1.05E-280	0.516969	0.979	0.722	2.36E-276	6) CD4 T (2)
RPS9	7.88E-279	0.357945	0.994	0.904	1.77E-274	6) CD4 T (2)
RPL24	1.25E-271	0.354858	0.995	0.89	2.80E-267	6) CD4 T (2)
RPL23A	1.39E-269	0.324947	1	0.915	3.12E-265	6) CD4 T (2)
CD52	1.26E-268	0.608112	0.991	0.652	2.83E-264	6) CD4 T (2)
EEF1B2	3.44E-263	0.437035	0.988	0.836	7.74E-259	6) CD4 T (2)
LDLRAP1	1.52E-261	0.436971	0.562	0.176	3.41E-257	6) CD4 T (2)
TMEM123	3.99E-260	0.533901	0.751	0.328	8.97E-256	6) CD4 T (2)
PIK3IP1	1.06E-255	0.489368	0.642	0.236	2.37E-251	6) CD4 T (2)
ID3	1.12E-254	0.392306	0.461	0.121	2.53E-250	6) CD4 T (2)
SARAF	1.76E-250	0.44449	0.977	0.778	3.95E-246	6) CD4 T (2)
TRAT1	2.71E-244	0.463328	0.591	0.203	6.08E-240	6) CD4 T (2)
CD28	5.65E-236	0.386687	0.472	0.138	1.27E-231	6) CD4 T (2)
PABPC1	2.08E-232	0.350027	0.991	0.886	4.67E-228	6) CD4 T (2)
CD27	1.66E-231	0.479396	0.719	0.276	3.73E-227	6) CD4 T (2)
MYC	2.04E-227	0.400079	0.449	0.13	4.58E-223	6) CD4 T (2)
SH3YL1	2.69E-226	0.338163	0.368	0.093	6.04E-222	6) CD4 T (2)
TESPA1	5.51E-226	0.375504	0.448	0.132	1.24E-221	6) CD4 T (2)
RPL36A	5.08E-222	0.48721	0.964	0.722	1.14E-217	6) CD4 T (2)
CDC25B	1.89E-219	0.466822	0.649	0.257	4.24E-215	6) CD4 T (2)
INPP4B	1.61E-218	0.491248	0.661	0.269	3.62E-214	6) CD4 T (2)
FAM102A	2.16E-218	0.348024	0.432	0.124	4.86E-214	6) CD4 T (2)
AES	4.59E-217	0.506038	0.908	0.557	1.03E-212	6) CD4 T (2)
RPS20	1.64E-214	0.453483	0.967	0.744	3.68E-210	6) CD4 T (2)
RPL31	1.78E-214	0.380208	0.988	0.831	3.99E-210	6) CD4 T (2)
NPM1	1.32E-207	0.425968	0.966	0.757	2.98E-203	6) CD4 T (2)
EIF3E	5.31E-202	0.483418	0.881	0.545	1.19E-197	6) CD4 T (2)
RPL27	2.73E-200	0.343241	0.98	0.854	6.13E-196	6) CD4 T (2)
FLT3LG	4.88E-196	0.452613	0.654	0.28	1.10E-191	6) CD4 T (2)
BIRC3	2.69E-195	0.364301	0.447	0.14	6.05E-191	6) CD4 T (2)
HINT1	4.30E-195	0.415916	0.959	0.743	9.65E-191	6) CD4 T (2)
IL6ST	1.70E-192	0.330041	0.407	0.12	3.83E-188	6) CD4 T (2)
TNFRSF25	5.61E-192	0.323036	0.394	0.115	1.26E-187	6) CD4 T (2)
RPL26	3.89E-191	0.326086	0.993	0.883	8.74E-187	6) CD4 T (2)
C12orf57	4.85E-190	0.485095	0.902	0.572	1.09E-185	6) CD4 T (2)
GIMAP7	7.13E-189	0.395458	0.981	0.779	1.60E-184	6) CD4 T (2)
S1PR1	2.12E-184	0.434306	0.686	0.299	4.76E-180	6) CD4 T (2)
GSTK1	3.15E-182	0.432812	0.927	0.664	7.08E-178	6) CD4 T (2)
THEM4	1.61E-180	0.363029	0.476	0.167	3.63E-176	6) CD4 T (2)
KLF2	1.77E-178	0.467691	0.77	0.385	3.98E-174	6) CD4 T (2)
CTB-133G6.1	2.29E-178	0.379516	0.463	0.163	5.14E-174	6) CD4 T (2)
RPL27A	2.23E-176	0.385591	0.968	0.792	5.02E-172	6) CD4 T (2)
TAGAP	5.26E-176	0.485891	0.772	0.437	1.18E-171	6) CD4 T (2)
TOMM7	7.66E-174	0.373782	0.971	0.792	1.72E-169	6) CD4 T (2)
LIMS1	3.90E-162	0.384231	0.483	0.187	8.75E-158	6) CD4 T (2)
PLP2	1.01E-155	0.416427	0.651	0.308	2.27E-151	6) CD4 T (2)
CD5	1.35E-153	0.375805	0.51	0.202	3.02E-149	6) CD4 T (2)
HNRNPA1	1.33E-149	0.323981	0.977	0.824	3.00E-145	6) CD4 T (2)
TSC22D3	2.84E-149	0.44413	0.749	0.399	6.38E-145	6) CD4 T (2)
ITGB1	6.74E-148	0.478719	0.694	0.381	1.52E-143	6) CD4 T (2)
TTC39C	7.46E-148	0.337913	0.48	0.189	1.68E-143	6) CD4 T (2)
PPP1R2	3.61E-147	0.399419	0.737	0.4	8.11E-143	6) CD4 T (2)
SPOCK2	8.27E-144	0.41741	0.755	0.395	1.86E-139	6) CD4 T (2)
PIM2	2.87E-142	0.39457	0.524	0.232	6.44E-138	6) CD4 T (2)
RNASET2	4.66E-142	0.392289	0.767	0.429	1.05E-137	6) CD4 T (2)
TRADD	2.05E-140	0.343999	0.482	0.199	4.61E-136	6) CD4 T (2)
RPL17	7.82E-137	0.380043	0.917	0.679	1.76E-132	6) CD4 T (2)
RPS11	3.32E-136	0.332053	0.971	0.799	7.46E-132	6) CD4 T (2)
LINC00861	1.04E-133	0.41548	0.854	0.547	2.33E-129	6) CD4 T (2)
LEPROTL1	2.31E-133	0.375256	0.717	0.385	5.20E-129	6) CD4 T (2)
CXCR4	3.53E-132	0.335582	0.49	0.199	7.94E-128	6) CD4 T (2)
LIME1	6.72E-132	0.36045	0.618	0.297	1.51E-127	6) CD4 T (2)
ADD3	2.06E-131	0.379167	0.734	0.418	4.63E-127	6) CD4 T (2)
FOXP1	1.07E-129	0.362196	0.607	0.295	2.41E-125	6) CD4 T (2)
EIF3L	1.50E-124	0.371327	0.853	0.577	3.37E-120	6) CD4 T (2)
EIF3F	5.13E-124	0.354196	0.899	0.648	1.15E-119	6) CD4 T (2)
CCDC109B	1.07E-123	0.341302	0.533	0.245	2.41E-119	6) CD4 T (2)
COMMD6	1.93E-123	0.32624	0.96	0.764	4.33E-119	6) CD4 T (2)
PBXIP1	1.80E-121	0.356097	0.621	0.311	4.04E-117	6) CD4 T (2)
PRDX2	8.81E-118	0.327155	0.59	0.291	1.98E-113	6) CD4 T (2)
RPS4Y1	4.90E-116	0.392379	0.811	0.616	1.10E-111	6) CD4 T (2)
VIM	2.85E-115	0.355054	0.974	0.776	6.41E-111	6) CD4 T (2)
EIF3H	5.43E-113	0.347708	0.838	0.543	1.22E-108	6) CD4 T (2)
BTG1	1.58E-112	0.335424	0.971	0.77	3.54E-108	6) CD4 T (2)
RPL23	7.35E-112	0.341778	0.913	0.685	1.65E-107	6) CD4 T (2)
ITK	3.18E-108	0.325301	0.549	0.272	7.15E-104	6) CD4 T (2)
ANP32B	6.09E-108	0.344321	0.783	0.506	1.37E-103	6) CD4 T (2)
TNFAIP8	6.49E-108	0.344673	0.673	0.385	1.46E-103	6) CD4 T (2)
EIF4B	7.99E-108	0.337778	0.872	0.624	1.80E-103	6) CD4 T (2)
ATP1A1	1.53E-107	0.332527	0.672	0.374	3.44E-103	6) CD4 T (2)
ZFAS1	3.46E-107	0.354119	0.772	0.469	7.77E-103	6) CD4 T (2)
GLTSCR2	9.72E-107	0.396466	0.742	0.529	2.18E-102	6) CD4 T (2)
TRAF3IP3	4.56E-104	0.326837	0.895	0.666	1.03E-99	6) CD4 T (2)
CD3E	4.52E-99	0.418621	0.991	0.65	1.01E-94	6) CD4 T (2)
CD3G	1.40E-96	0.342975	0.857	0.483	3.14E-92	6) CD4 T (2)
CD44	1.46E-95	0.323206	0.792	0.494	3.27E-91	6) CD4 T (2)
CD3D	7.77E-95	0.387707	0.933	0.533	1.75E-90	6) CD4 T (2)
RPS17	2.96E-91	0.337955	0.798	0.575	6.64E-87	6) CD4 T (2)
FYB	4.30E-91	0.362853	0.751	0.587	9.67E-87	6) CD4 T (2)
RPS10	1.16E-87	0.349788	0.739	0.492	2.61E-83	6) CD4 T (2)
CXCR3	0	0.638522	0.709	0.236	0	7) CD4 T (3)
ZNF683	3.16E-288	0.420711	0.234	0.031	7.09E-284	7) CD4 T (3)
IL32	1.46E-194	0.494931	0.997	0.711	3.28E-190	7) CD4 T (3)
ITM2C	4.89E-188	0.397219	0.38	0.107	1.10E-183	7) CD4 T (3)
SLAMF1	1.34E-177	0.415783	0.469	0.159	3.01E-173	7) CD4 T (3)
CD2	5.99E-174	0.509845	0.907	0.599	1.35E-169	7) CD4 T (3)
CD40LG	6.84E-166	0.497449	0.411	0.14	1.54E-161	7) CD4 T (3)
CD3D	2.80E-148	0.493915	0.931	0.534	6.29E-144	7) CD4 T (3)
CISH	2.81E-144	0.474334	0.518	0.219	6.31E-140	7) CD4 T (3)
CD3E	7.73E-137	0.465951	0.984	0.651	1.74E-132	7) CD4 T (3)
JUN	7.79E-120	0.443305	0.468	0.198	1.75E-115	7) CD4 T (3)
KCNA3	1.99E-119	0.355786	0.457	0.192	4.47E-115	7) CD4 T (3)
CKLF	1.53E-97	0.366375	0.579	0.321	3.43E-93	7) CD4 T (3)
INPP4B	8.12E-94	0.338499	0.548	0.274	1.82E-89	7) CD4 T (3)
CCR2	1.07E-93	0.260676	0.239	0.076	2.39E-89	7) CD4 T (3)
SIT1	3.01E-91	0.351119	0.536	0.278	6.76E-87	7) CD4 T (3)
XCL1	3.70E-88	0.396086	0.462	0.211	8.32E-84	7) CD4 T (3)
IL7R	6.53E-88	0.404767	0.696	0.341	1.47E-83	7) CD4 T (3)
CD3G	5.29E-85	0.35312	0.811	0.485	1.19E-80	7) CD4 T (3)
CXCR6	2.47E-84	0.354842	0.534	0.263	5.55E-80	7) CD4 T (3)
LTB	3.61E-83	0.410618	0.806	0.474	8.10E-79	7) CD4 T (3)
CD52	6.07E-83	0.398886	0.953	0.655	1.36E-78	7) CD4 T (3)
GZMK	8.60E-82	0.430893	0.68	0.375	1.93E-77	7) CD4 T (3)
CD99	2.53E-80	0.306765	0.919	0.703	5.67E-76	7) CD4 T (3)
IFNGR1	3.14E-78	0.347223	0.48	0.263	7.05E-74	7) CD4 T (3)
SOCS1	6.92E-75	0.255876	0.299	0.121	1.55E-70	7) CD4 T (3)
TC2N	2.37E-71	0.31846	0.703	0.458	5.32E-67	7) CD4 T (3)
XCL2	3.66E-71	0.330231	0.448	0.222	8.21E-67	7) CD4 T (3)
CD96	2.49E-70	0.297925	0.608	0.369	5.59E-66	7) CD4 T (3)
ITM2A	8.17E-68	0.309091	0.65	0.413	1.84E-63	7) CD4 T (3)
CD69	2.39E-65	0.304295	0.527	0.307	5.37E-61	7) CD4 T (3)
CCL5	8.74E-62	0.410834	0.947	0.629	1.96E-57	7) CD4 T (3)
PLP2	5.12E-59	0.272198	0.534	0.313	1.15E-54	7) CD4 T (3)
PARP8	8.30E-59	0.280937	0.599	0.385	1.87E-54	7) CD4 T (3)
PTGER4	1.76E-57	0.274413	0.472	0.274	3.96E-53	7) CD4 T (3)
TUBA4A	1.16E-56	0.266947	0.604	0.39	2.61E-52	7) CD4 T (3)
TRAC	1.97E-55	0.271761	0.555	0.335	4.43E-51	7) CD4 T (3)
ALOX5AP	8.06E-55	0.292925	0.746	0.531	1.81E-50	7) CD4 T (3)
XBP1	2.98E-53	0.284359	0.728	0.508	6.70E-49	7) CD4 T (3)
CD5	1.82E-51	0.251251	0.385	0.206	4.09E-47	7) CD4 T (3)
AC092580.4	4.93E-51	0.268059	0.393	0.215	1.11E-46	7) CD4 T (3)
EMB	5.49E-51	0.252324	0.502	0.311	1.23E-46	7) CD4 T (3)
ANXA1	2.32E-44	0.259919	0.797	0.56	5.20E-40	7) CD4 T (3)
S100A4	2.32E-43	0.280163	0.966	0.741	5.21E-39	7) CD4 T (3)
CD8A	2.02E-22	0.273045	0.456	0.337	4.53E-18	7) CD4 T (3)
CCR7	0	1.28536	0.916	0.116	0	8) Naive CD4 T
LEF1	0	1.10586	0.851	0.117	0	8) Naive CD4 T
SELL	0	1.06151	0.925	0.241	0	8) Naive CD4 T
TCF7	0	1.015	0.849	0.185	0	8) Naive CD4 T
LDHB	0	0.920357	0.979	0.575	0	8) Naive CD4 T
LTB	0	0.866282	0.974	0.461	0	8) Naive CD4 T
NOSIP	0	0.85451	0.885	0.369	0	8) Naive CD4 T
MAL	0	0.796026	0.655	0.078	0	8) Naive CD4 T
IL7R	0	0.774845	0.896	0.327	0	8) Naive CD4 T
LDLRAP1	0	0.687355	0.677	0.167	0	8) Naive CD4 T
CAMK4	0	0.670423	0.701	0.201	0	8) Naive CD4 T
PIK3IP1	0	0.660226	0.694	0.229	0	8) Naive CD4 T
RGCC	0	0.644815	0.638	0.154	0	8) Naive CD4 T
C12orf57	0	0.641836	0.924	0.567	0	8) Naive CD4 T
EIF3E	0	0.637373	0.906	0.54	0	8) Naive CD4 T
EEF1B2	0	0.629187	0.995	0.834	0	8) Naive CD4 T
RGS10	0	0.628498	0.761	0.293	0	8) Naive CD4 T
IL6ST	0	0.622102	0.578	0.109	0	8) Naive CD4 T
SARAF	0	0.612387	0.984	0.776	0	8) Naive CD4 T
GLTSCR2	0	0.607749	0.809	0.523	0	8) Naive CD4 T
NPM1	0	0.594594	0.976	0.755	0	8) Naive CD4 T
LINC00861	0	0.58332	0.895	0.541	0	8) Naive CD4 T
TRABD2A	0	0.573995	0.499	0.071	0	8) Naive CD4 T
BTG1	0	0.568778	0.982	0.768	0	8) Naive CD4 T
RCAN3	0	0.566571	0.548	0.124	0	8) Naive CD4 T
RPS5	0	0.563035	0.995	0.888	0	8) Naive CD4 T
RPL7	0	0.55604	0.989	0.822	0	8) Naive CD4 T
CD27	0	0.532517	0.71	0.271	0	8) Naive CD4 T
FOXP1	0	0.530211	0.671	0.288	0	8) Naive CD4 T
RPL4	0	0.529362	0.985	0.843	0	8) Naive CD4 T
ABLIM1	0	0.525998	0.577	0.188	0	8) Naive CD4 T
RPL22	0	0.523754	0.999	0.904	0	8) Naive CD4 T
SNHG8	0	0.523451	0.675	0.291	0	8) Naive CD4 T
DGKA	0	0.522634	0.611	0.219	0	8) Naive CD4 T
TMEM123	0	0.52204	0.716	0.324	0	8) Naive CD4 T
ACTN1	0	0.520633	0.495	0.088	0	8) Naive CD4 T
MYC	0	0.518103	0.47	0.126	0	8) Naive CD4 T
FLT3LG	0	0.5097	0.656	0.276	0	8) Naive CD4 T
OXNAD1	0	0.509654	0.544	0.164	0	8) Naive CD4 T
TRAT1	0	0.507788	0.586	0.199	0	8) Naive CD4 T
RPL36A	0	0.506107	0.951	0.72	0	8) Naive CD4 T
RPL38	0	0.500445	0.988	0.866	0	8) Naive CD4 T
RPL5	0	0.499327	0.999	0.913	0	8) Naive CD4 T
RPL9	0	0.49827	0.998	0.909	0	8) Naive CD4 T
EEF2	0	0.490923	0.988	0.859	0	8) Naive CD4 T
RPL31	0	0.490092	0.986	0.83	0	8) Naive CD4 T
RPL10A	0	0.488114	0.995	0.883	0	8) Naive CD4 T
CHMP7	0	0.480307	0.515	0.165	0	8) Naive CD4 T
RPS20	0	0.47756	0.952	0.742	0	8) Naive CD4 T
TOMM7	0	0.475452	0.971	0.79	0	8) Naive CD4 T
PABPC1	0	0.46984	0.995	0.884	0	8) Naive CD4 T
RPSA	0	0.469823	0.994	0.887	0	8) Naive CD4 T
RPS13	0	0.468074	0.999	0.95	0	8) Naive CD4 T
RPL14	0	0.466276	0.999	0.921	0	8) Naive CD4 T
RPL24	0	0.462622	0.995	0.889	0	8) Naive CD4 T
SATB1	0	0.45678	0.503	0.159	0	8) Naive CD4 T
RPS16	0	0.455371	0.995	0.904	0	8) Naive CD4 T
GNB2L1	0	0.453761	0.866	0.771	0	8) Naive CD4 T
RPS3A	0	0.449408	0.999	0.945	0	8) Naive CD4 T
CTB-133G6.1	0	0.44917	0.496	0.158	0	8) Naive CD4 T
NACA	0	0.44916	0.997	0.905	0	8) Naive CD4 T
RPL35A	0	0.446467	0.999	0.934	0	8) Naive CD4 T
RPS25	0	0.446096	0.999	0.93	0	8) Naive CD4 T
GIMAP7	0	0.444615	0.977	0.777	0	8) Naive CD4 T
RPL32	0	0.443301	1	0.955	0	8) Naive CD4 T
RPL18	0	0.441262	0.999	0.932	0	8) Naive CD4 T
RPS6	0	0.440329	0.999	0.929	0	8) Naive CD4 T
TMEM204	0	0.432857	0.478	0.145	0	8) Naive CD4 T
RPS4X	0	0.430211	0.999	0.934	0	8) Naive CD4 T
RPL36	0	0.429101	0.998	0.926	0	8) Naive CD4 T
RPS9	0	0.427452	0.992	0.903	0	8) Naive CD4 T
RPS8	0	0.427359	1	0.96	0	8) Naive CD4 T
RPL29	0	0.426938	0.999	0.932	0	8) Naive CD4 T
RPL11	0	0.424852	0.999	0.958	0	8) Naive CD4 T
RPS23	0	0.422487	1	0.95	0	8) Naive CD4 T
RPL13A	0	0.418641	0.99	0.885	0	8) Naive CD4 T
RPS21	0	0.417118	0.998	0.935	0	8) Naive CD4 T
RPLP0	0	0.417026	0.998	0.919	0	8) Naive CD4 T
RPL18A	0	0.416479	1	0.938	0	8) Naive CD4 T
RPL3	0	0.41464	0.999	0.925	0	8) Naive CD4 T
RPL34	0	0.412463	1	0.955	0	8) Naive CD4 T
RPS14	0	0.411573	1	0.952	0	8) Naive CD4 T
SH3YL1	0	0.408583	0.387	0.089	0	8) Naive CD4 T
RPS12	0	0.407339	1	0.963	0	8) Naive CD4 T
EEF1D	0	0.403329	0.991	0.863	0	8) Naive CD4 T
RPL30	0	0.402014	1	0.96	0	8) Naive CD4 T
RPL21	0	0.401284	0.996	0.924	0	8) Naive CD4 T
RPS18	0	0.399677	0.999	0.942	0	8) Naive CD4 T
RPS15A	0	0.398823	1	0.951	0	8) Naive CD4 T
RPL26	0	0.398174	0.994	0.882	0	8) Naive CD4 T
RPL12	0	0.395365	0.999	0.94	0	8) Naive CD4 T
RPL39	0	0.394527	1	0.955	0	8) Naive CD4 T
SUSD3	0	0.394267	0.411	0.111	0	8) Naive CD4 T
RPL27	0	0.392771	0.978	0.853	0	8) Naive CD4 T
TSHZ2	0	0.390413	0.288	0.016	0	8) Naive CD4 T
RPS29	0	0.387694	0.997	0.922	0	8) Naive CD4 T
RPS2	0	0.3871	0.995	0.913	0	8) Naive CD4 T
RPL37	0	0.386032	0.999	0.948	0	8) Naive CD4 T
RPL13	0	0.385077	1	0.963	0	8) Naive CD4 T
RPLP2	0	0.384577	0.998	0.936	0	8) Naive CD4 T
EPHX2	0	0.381561	0.345	0.051	0	8) Naive CD4 T
RPS3	0	0.378873	0.999	0.944	0	8) Naive CD4 T
RPL19	0	0.378857	1	0.959	0	8) Naive CD4 T
PDE3B	0	0.376473	0.384	0.099	0	8) Naive CD4 T
ID3	1.79E-307	0.387513	0.436	0.119	4.02E-303	8) Naive CD4 T
AES	1.04E-306	0.526434	0.896	0.554	2.33E-302	8) Naive CD4 T
EIF3H	1.02E-302	0.505854	0.869	0.539	2.30E-298	8) Naive CD4 T
CD4	9.52E-300	0.392413	0.469	0.14	2.14E-295	8) Naive CD4 T
CD40LG	1.90E-294	0.397303	0.457	0.134	4.27E-290	8) Naive CD4 T
EIF3L	3.98E-294	0.500806	0.875	0.573	8.94E-290	8) Naive CD4 T
EIF4B	2.95E-293	0.487836	0.907	0.62	6.62E-289	8) Naive CD4 T
BTF3	3.55E-292	0.383774	0.978	0.823	7.98E-288	8) Naive CD4 T
LEPROTL1	3.54E-288	0.50556	0.738	0.38	7.94E-284	8) Naive CD4 T
AQP3	1.52E-281	0.453376	0.535	0.185	3.42E-277	8) Naive CD4 T
COX7C	2.25E-280	0.388931	0.969	0.803	5.05E-276	8) Naive CD4 T
HNRNPA1	2.04E-276	0.374867	0.98	0.822	4.57E-272	8) Naive CD4 T
RPL17	3.64E-276	0.467324	0.926	0.676	8.19E-272	8) Naive CD4 T
RPS10	8.74E-275	0.558927	0.805	0.486	1.96E-270	8) Naive CD4 T
RPS11	6.66E-271	0.399008	0.972	0.796	1.50E-266	8) Naive CD4 T
ZFAS1	2.00E-269	0.494146	0.814	0.463	4.50E-265	8) Naive CD4 T
CXCR4	3.43E-269	0.440757	0.534	0.194	7.71E-265	8) Naive CD4 T
RPS4Y1	5.11E-264	0.513569	0.828	0.613	1.15E-259	8) Naive CD4 T
C6orf48	3.76E-248	0.398659	0.48	0.179	8.44E-244	8) Naive CD4 T
ANP32B	4.06E-244	0.458497	0.814	0.501	9.11E-240	8) Naive CD4 T
FAM65B	5.67E-243	0.501112	0.688	0.339	1.27E-238	8) Naive CD4 T
RPL23	2.33E-240	0.430135	0.912	0.682	5.24E-236	8) Naive CD4 T
NDFIP1	1.13E-227	0.448435	0.705	0.383	2.54E-223	8) Naive CD4 T
RPL27A	8.13E-227	0.381594	0.959	0.791	1.83E-222	8) Naive CD4 T
EIF3F	1.82E-220	0.410049	0.898	0.645	4.09E-216	8) Naive CD4 T
CCDC109B	1.92E-220	0.429525	0.547	0.241	4.31E-216	8) Naive CD4 T
PCED1B	5.34E-220	0.429832	0.493	0.203	1.20E-215	8) Naive CD4 T
FXYD5	2.45E-218	0.404954	0.944	0.721	5.50E-214	8) Naive CD4 T
ST13	7.05E-214	0.426962	0.775	0.481	1.58E-209	8) Naive CD4 T
LIMD2	3.30E-210	0.378694	0.949	0.751	7.41E-206	8) Naive CD4 T
EIF2S3	1.54E-207	0.427835	0.642	0.335	3.47E-203	8) Naive CD4 T
CD3E	1.36E-201	0.468077	0.989	0.646	3.05E-197	8) Naive CD4 T
HINT1	1.04E-200	0.371034	0.936	0.742	2.34E-196	8) Naive CD4 T
UQCRB	1.21E-199	0.369682	0.93	0.729	2.73E-195	8) Naive CD4 T
PPP1R2	7.15E-195	0.403684	0.701	0.397	1.61E-190	8) Naive CD4 T
CYTIP	2.35E-191	0.408039	0.737	0.44	5.27E-187	8) Naive CD4 T
NSA2	8.70E-191	0.41118	0.709	0.417	1.96E-186	8) Naive CD4 T
CD52	7.33E-177	0.470882	0.98	0.649	1.65E-172	8) Naive CD4 T
UXT	3.24E-176	0.395635	0.742	0.462	7.28E-172	8) Naive CD4 T
AC090498.1	2.26E-172	0.508426	0.779	0.575	5.07E-168	8) Naive CD4 T
RSL1D1	2.82E-169	0.383862	0.635	0.357	6.33E-165	8) Naive CD4 T
INPP4B	4.34E-165	0.371528	0.563	0.269	9.75E-161	8) Naive CD4 T
RPS17	2.43E-160	0.389867	0.798	0.573	5.46E-156	8) Naive CD4 T
KLF2	1.76E-156	0.390923	0.691	0.384	3.95E-152	8) Naive CD4 T
FYB	7.09E-139	0.382051	0.795	0.583	1.59E-134	8) Naive CD4 T
CD3D	1.65E-124	0.38609	0.909	0.529	3.72E-120	8) Naive CD4 T
FOXP3	0	0.606786	0.348	0.004	0	9) CD4 Treg
CTLA4	0	0.589811	0.42	0.02	0	9) CD4 Treg
TBC1D4	0	0.528221	0.392	0.045	0	9) CD4 Treg
CCR4	0	0.500624	0.357	0.028	0	9) CD4 Treg
RTKN2	0	0.362044	0.208	0.006	0	9) CD4 Treg
IL2RA	0	0.313047	0.225	0.014	0	9) CD4 Treg
F5	0	0.256336	0.195	0.011	0	9) CD4 Treg
TNFRSF4	1.15E-213	0.534925	0.358	0.056	2.59E-209	9) CD4 Treg
TNFRSF18	2.59E-175	0.362756	0.265	0.037	5.82E-171	9) CD4 Treg
CD4	2.02E-150	0.473483	0.544	0.148	4.53E-146	9) CD4 Treg
IL6R	3.17E-130	0.358227	0.363	0.082	7.11E-126	9) CD4 Treg
IL32	7.80E-125	0.544545	0.997	0.715	1.75E-120	9) CD4 Treg
LTB	1.45E-123	0.713543	0.93	0.476	3.26E-119	9) CD4 Treg
CD27	2.75E-117	0.564966	0.696	0.284	6.17E-113	9) CD4 Treg
PBXIP1	2.21E-114	0.556678	0.7	0.315	4.96E-110	9) CD4 Treg
ARID5B	2.30E-114	0.444604	0.469	0.144	5.16E-110	9) CD4 Treg
STAM	9.04E-112	0.317618	0.295	0.064	2.03E-107	9) CD4 Treg
SPOCK2	6.41E-110	0.572243	0.797	0.401	1.44E-105	9) CD4 Treg
ICOS	9.34E-110	0.31927	0.265	0.053	2.10E-105	9) CD4 Treg
SUSD3	4.07E-97	0.343241	0.404	0.119	9.14E-93	9) CD4 Treg
RGCC	9.85E-97	0.428201	0.493	0.17	2.21E-92	9) CD4 Treg
TNFRSF25	6.24E-95	0.34077	0.403	0.12	1.40E-90	9) CD4 Treg
PIM2	9.42E-94	0.528994	0.558	0.237	2.12E-89	9) CD4 Treg
HNRNPLL	8.57E-93	0.358915	0.406	0.126	1.93E-88	9) CD4 Treg
CD82	4.06E-89	0.403094	0.49	0.173	9.13E-85	9) CD4 Treg
RNF214	4.73E-87	0.342532	0.345	0.101	1.06E-82	9) CD4 Treg
SLAMF1	1.55E-86	0.378755	0.469	0.163	3.48E-82	9) CD4 Treg
IKZF2	6.39E-86	0.337539	0.317	0.087	1.44E-81	9) CD4 Treg
CD28	6.59E-85	0.36821	0.427	0.145	1.48E-80	9) CD4 Treg
RCAN3	4.01E-83	0.354538	0.416	0.137	9.00E-79	9) CD4 Treg
CD52	6.43E-79	0.502264	0.964	0.658	1.44E-74	9) CD4 Treg
AQP3	2.43E-78	0.473054	0.493	0.196	5.47E-74	9) CD4 Treg
FAS	1.66E-77	0.331839	0.401	0.136	3.73E-73	9) CD4 Treg
IL10RA	5.99E-76	0.459662	0.766	0.454	1.35E-71	9) CD4 Treg
DNPH1	1.11E-72	0.301367	0.406	0.141	2.50E-68	9) CD4 Treg
CD5	5.54E-72	0.374846	0.51	0.207	1.24E-67	9) CD4 Treg
CD3D	1.45E-71	0.475676	0.93	0.54	3.26E-67	9) CD4 Treg
LEF1	1.88E-68	0.3477	0.408	0.144	4.22E-64	9) CD4 Treg
BIRC3	1.42E-67	0.344588	0.401	0.146	3.19E-63	9) CD4 Treg
SELL	1.68E-67	0.461125	0.599	0.265	3.78E-63	9) CD4 Treg
ID3	1.54E-66	0.325546	0.375	0.128	3.45E-62	9) CD4 Treg
PIK3IP1	8.40E-66	0.372586	0.546	0.244	1.89E-61	9) CD4 Treg
THEM4	9.25E-66	0.344369	0.435	0.173	2.08E-61	9) CD4 Treg
MAL	8.56E-65	0.319131	0.314	0.099	1.92E-60	9) CD4 Treg
LDHB	1.81E-64	0.443633	0.85	0.588	4.07E-60	9) CD4 Treg
DGKA	4.78E-63	0.359687	0.52	0.232	1.07E-58	9) CD4 Treg
FXYD5	2.35E-61	0.365405	0.94	0.727	5.27E-57	9) CD4 Treg
FAM129A	2.71E-61	0.280598	0.329	0.113	6.08E-57	9) CD4 Treg
ITGB1	3.26E-61	0.475171	0.666	0.386	7.32E-57	9) CD4 Treg
TNFRSF1B	2.11E-57	0.41782	0.599	0.324	4.75E-53	9) CD4 Treg
TRAC	2.82E-56	0.400487	0.628	0.337	6.33E-52	9) CD4 Treg
TIGIT	2.34E-52	0.407857	0.538	0.272	5.25E-48	9) CD4 Treg
SHMT2	1.54E-50	0.278641	0.358	0.145	3.46E-46	9) CD4 Treg
CXCR3	6.06E-50	0.395041	0.486	0.246	1.36E-45	9) CD4 Treg
ISG20	3.62E-49	0.356716	0.683	0.422	8.13E-45	9) CD4 Treg
GBP5	4.63E-49	0.413176	0.735	0.494	1.04E-44	9) CD4 Treg
GPR183	5.57E-48	0.306887	0.355	0.144	1.25E-43	9) CD4 Treg
LIMS1	8.88E-48	0.319595	0.423	0.193	2.00E-43	9) CD4 Treg
GSTK1	1.00E-47	0.336469	0.858	0.67	2.25E-43	9) CD4 Treg
SIT1	4.85E-46	0.316345	0.558	0.281	1.09E-41	9) CD4 Treg
FCMR	1.60E-45	0.360686	0.683	0.439	3.58E-41	9) CD4 Treg
CDC25B	2.25E-45	0.364376	0.497	0.266	5.05E-41	9) CD4 Treg
SPTAN1	1.62E-43	0.326399	0.582	0.327	3.64E-39	9) CD4 Treg
BTG1	6.64E-43	0.308821	0.942	0.774	1.49E-38	9) CD4 Treg
LINC00152	1.09E-42	0.290148	0.377	0.168	2.44E-38	9) CD4 Treg
S100A4	1.79E-41	0.35193	0.959	0.744	4.01E-37	9) CD4 Treg
EZR	1.81E-41	0.321633	0.683	0.434	4.06E-37	9) CD4 Treg
MIR4435-2HG	1.05E-40	0.263676	0.321	0.135	2.37E-36	9) CD4 Treg
CD2	3.11E-40	0.347868	0.863	0.603	7.00E-36	9) CD4 Treg
TTC39C	2.52E-39	0.276693	0.401	0.195	5.65E-35	9) CD4 Treg
CD3G	1.16E-38	0.324095	0.802	0.49	2.60E-34	9) CD4 Treg
GBP2	4.30E-38	0.311426	0.539	0.311	9.66E-34	9) CD4 Treg
CCM2	4.43E-38	0.275224	0.457	0.241	9.96E-34	9) CD4 Treg
SYNE2	4.90E-38	0.31642	0.637	0.381	1.10E-33	9) CD4 Treg
MCL1	2.80E-37	0.322501	0.679	0.469	6.30E-33	9) CD4 Treg
CORO1B	5.77E-37	0.30477	0.589	0.351	1.30E-32	9) CD4 Treg
BATF	1.17E-36	0.307185	0.432	0.229	2.62E-32	9) CD4 Treg
AES	1.04E-35	0.333008	0.747	0.565	2.33E-31	9) CD4 Treg
ITM2A	2.76E-35	0.36557	0.626	0.417	6.20E-31	9) CD4 Treg
LAT	6.00E-35	0.297683	0.72	0.496	1.35E-30	9) CD4 Treg
PKM	7.24E-35	0.308793	0.765	0.571	1.63E-30	9) CD4 Treg
CD3E	1.09E-34	0.371547	0.968	0.656	2.44E-30	9) CD4 Treg
EPB41	5.98E-34	0.284044	0.522	0.305	1.34E-29	9) CD4 Treg
R3HDM4	8.35E-34	0.250277	0.435	0.233	1.88E-29	9) CD4 Treg
CD44	2.74E-33	0.286842	0.732	0.5	6.16E-29	9) CD4 Treg
ELOVL5	5.09E-32	0.270031	0.498	0.293	1.14E-27	9) CD4 Treg
S100A10	6.43E-32	0.301936	0.85	0.655	1.44E-27	9) CD4 Treg
STAT1	7.75E-32	0.331561	0.63	0.414	1.74E-27	9) CD4 Treg
LCK	8.11E-32	0.274494	0.884	0.646	1.82E-27	9) CD4 Treg
OCIAD2	2.55E-31	0.250083	0.493	0.28	5.74E-27	9) CD4 Treg
SELPLG	4.34E-31	0.283424	0.594	0.375	9.75E-27	9) CD4 Treg
TSC22D3	8.70E-31	0.311582	0.631	0.407	1.95E-26	9) CD4 Treg
SAMHD1	1.34E-30	0.286431	0.693	0.489	3.01E-26	9) CD4 Treg
LEPROTL1	2.14E-30	0.261017	0.611	0.392	4.81E-26	9) CD4 Treg
OPTN	4.20E-29	0.256779	0.575	0.366	9.43E-25	9) CD4 Treg
CDKN1B	5.89E-29	0.25243	0.561	0.351	1.32E-24	9) CD4 Treg
SLFN5	1.42E-27	0.274409	0.628	0.434	3.20E-23	9) CD4 Treg
C12orf57	5.42E-27	0.268126	0.79	0.579	1.22E-22	9) CD4 Treg
TPR	3.99E-25	0.263201	0.582	0.393	8.96E-21	9) CD4 Treg
PLP2	1.60E-24	0.250189	0.507	0.316	3.60E-20	9) CD4 Treg
SMCHD1	2.89E-24	0.25149	0.58	0.4	6.50E-20	9) CD4 Treg
TRAV1-2	0	1.23666	0.674	0.028	0	10) MAIT
IL7R	0	1.12861	0.972	0.313	0	10) MAIT
KLRB1	0	0.986795	0.949	0.431	0	10) MAIT
SLC4A10	0	0.889509	0.661	0.012	0	10) MAIT
LTB	0	0.837274	0.944	0.454	0	10) MAIT
NCR3	0	0.816582	0.72	0.186	0	10) MAIT
AQP3	0	0.670626	0.696	0.169	0	10) MAIT
SPOCK2	0	0.648038	0.844	0.38	0	10) MAIT
GZMK	0	0.631612	0.816	0.356	0	10) MAIT
KLRG1	0	0.627791	0.778	0.32	0	10) MAIT
CXCR6	0	0.612504	0.707	0.243	0	10) MAIT
CCR6	0	0.604787	0.499	0.054	0	10) MAIT
CD40LG	0	0.586472	0.541	0.124	0	10) MAIT
RORC	0	0.55779	0.445	0.014	0	10) MAIT
DPP4	0	0.557649	0.482	0.056	0	10) MAIT
TNF	0	0.535089	0.469	0.108	0	10) MAIT
IFNGR1	0	0.533698	0.65	0.246	0	10) MAIT
SLAMF1	0	0.532589	0.561	0.144	0	10) MAIT
S100A4	0	0.523313	0.98	0.733	0	10) MAIT
TRBV6-1	0	0.504558	0.194	0.017	0	10) MAIT
XBP1	0	0.487788	0.834	0.494	0	10) MAIT
CCR2	0	0.432344	0.4	0.061	0	10) MAIT
IL23R	0	0.423204	0.323	0.006	0	10) MAIT
JAML	0	0.415629	0.486	0.141	0	10) MAIT
ERN1	0	0.413457	0.456	0.14	0	10) MAIT
TMIGD2	0	0.376351	0.386	0.097	0	10) MAIT
IL18RAP	0	0.363334	0.365	0.073	0	10) MAIT
ZBTB16	0	0.359469	0.346	0.065	0	10) MAIT
TNFRSF25	0	0.340419	0.389	0.108	0	10) MAIT
CEBPD	0	0.33628	0.388	0.115	0	10) MAIT
GPR171	0	0.325683	0.339	0.089	0	10) MAIT
IL4I1	0	0.316271	0.24	0.008	0	10) MAIT
COLQ	0	0.310865	0.266	0.04	0	10) MAIT
CCR1	0	0.29535	0.27	0.046	0	10) MAIT
IL18R1	0	0.270525	0.267	0.056	0	10) MAIT
ME1	0	0.263378	0.249	0.026	0	10) MAIT
TSPAN15	0	0.253735	0.205	0.007	0	10) MAIT
LTK	0	0.253514	0.196	0.004	0	10) MAIT
AC092580.4	4.63E-304	0.488148	0.502	0.202	1.04E-299	10) MAIT
FLT3LG	1.12E-293	0.399155	0.618	0.272	2.52E-289	10) MAIT
DUSP1	1.70E-289	0.436736	0.478	0.184	3.82E-285	10) MAIT
S100A6	1.06E-283	0.385269	0.959	0.715	2.37E-279	10) MAIT
RPLP0	1.82E-280	0.275608	0.974	0.919	4.09E-276	10) MAIT
CCR5	1.71E-273	0.262011	0.285	0.075	3.84E-269	10) MAIT
CISH	5.19E-271	0.428414	0.51	0.21	1.17E-266	10) MAIT
GBP5	4.54E-266	0.446165	0.805	0.478	1.02E-261	10) MAIT
CD3E	6.36E-262	0.461834	0.975	0.641	1.43E-257	10) MAIT
ALOX5AP	3.57E-255	0.419404	0.867	0.517	8.02E-251	10) MAIT
GYG1	1.19E-254	0.375613	0.61	0.29	2.68E-250	10) MAIT
TNFSF14	4.68E-247	0.353245	0.516	0.219	1.05E-242	10) MAIT
SYTL2	2.81E-238	0.324072	0.406	0.152	6.31E-234	10) MAIT
CCDC107	5.18E-228	0.363297	0.608	0.309	1.16E-223	10) MAIT
FKBP11	3.70E-227	0.355585	0.579	0.279	8.31E-223	10) MAIT
CD3D	1.04E-220	0.437164	0.92	0.522	2.33E-216	10) MAIT
IL32	4.77E-218	0.428649	0.987	0.703	1.07E-213	10) MAIT
LAG3	5.63E-218	0.333269	0.449	0.181	1.27E-213	10) MAIT
PBXIP1	2.56E-217	0.377238	0.594	0.303	5.76E-213	10) MAIT
PRNP	7.93E-212	0.309727	0.425	0.176	1.78E-207	10) MAIT
DDIT4	1.22E-211	0.394399	0.615	0.322	2.74E-207	10) MAIT
SATB1	6.77E-204	0.297261	0.399	0.16	1.52E-199	10) MAIT
RORA	2.66E-201	0.362344	0.598	0.317	5.99E-197	10) MAIT
CAMK4	2.16E-200	0.297494	0.485	0.206	4.86E-196	10) MAIT
CD69	7.43E-199	0.391167	0.573	0.297	1.67E-194	10) MAIT
PIM1	1.94E-197	0.378715	0.656	0.373	4.37E-193	10) MAIT
PARP8	5.27E-192	0.357062	0.653	0.375	1.18E-187	10) MAIT
SESN1	5.15E-191	0.311035	0.435	0.188	1.16E-186	10) MAIT
LPCAT4	4.34E-189	0.266644	0.346	0.133	9.74E-185	10) MAIT
TC2N	1.20E-186	0.355532	0.741	0.447	2.70E-182	10) MAIT
GPR65	6.77E-182	0.320029	0.516	0.259	1.52E-177	10) MAIT
ADRB2	6.65E-179	0.289902	0.457	0.207	1.49E-174	10) MAIT
CD28	1.22E-178	0.252124	0.352	0.136	2.74E-174	10) MAIT
CKLF	1.13E-173	0.327597	0.581	0.312	2.53E-169	10) MAIT
PRF1	1.15E-172	0.353845	0.873	0.509	2.58E-168	10) MAIT
PNP	6.10E-168	0.290364	0.462	0.225	1.37E-163	10) MAIT
CD96	1.69E-167	0.332901	0.626	0.36	3.80E-163	10) MAIT
ODF2L	1.11E-165	0.280136	0.429	0.198	2.48E-161	10) MAIT
ANXA1	2.92E-164	0.348669	0.858	0.549	6.56E-160	10) MAIT
TRBV20-1	1.27E-159	0.433569	0.166	0.043	2.85E-155	10) MAIT
CDC42EP3	9.64E-158	0.291793	0.56	0.298	2.17E-153	10) MAIT
PPIB	2.91E-152	0.288041	0.913	0.721	6.54E-148	10) MAIT
CD6	9.18E-145	0.305169	0.564	0.314	2.06E-140	10) MAIT
PTGER2	2.71E-144	0.269319	0.418	0.2	6.08E-140	10) MAIT
SH2D2A	1.15E-138	0.279053	0.549	0.302	2.58E-134	10) MAIT
SSR4	2.18E-137	0.274682	0.859	0.659	4.91E-133	10) MAIT
PDCD4	1.04E-135	0.304381	0.753	0.524	2.33E-131	10) MAIT
SYNE2	6.40E-134	0.300141	0.624	0.37	1.44E-129	10) MAIT
ITM2C	8.18E-134	0.252243	0.267	0.105	1.84E-129	10) MAIT
CD48	2.02E-131	0.284261	0.858	0.666	4.55E-127	10) MAIT
CD2	3.59E-131	0.312767	0.841	0.593	8.06E-127	10) MAIT
CASP1	1.51E-130	0.262914	0.582	0.336	3.38E-126	10) MAIT
OSTC	2.04E-127	0.264597	0.565	0.335	4.59E-123	10) MAIT
EML4	7.37E-126	0.271445	0.563	0.334	1.66E-121	10) MAIT
CD3G	3.29E-122	0.293611	0.791	0.476	7.38E-118	10) MAIT
ID2	1.48E-119	0.303646	0.64	0.401	3.32E-115	10) MAIT
CTSA	2.74E-117	0.255291	0.43	0.231	6.16E-113	10) MAIT
YWHAQ	1.13E-112	0.259162	0.675	0.441	2.54E-108	10) MAIT
SEC61B	3.27E-112	0.25492	0.761	0.551	7.36E-108	10) MAIT
ARL4C	2.95E-108	0.260696	0.6	0.371	6.62E-104	10) MAIT
JUN	5.41E-108	0.303251	0.376	0.195	1.22E-103	10) MAIT
LYAR	1.81E-107	0.250432	0.499	0.283	4.07E-103	10) MAIT
P4HB	2.41E-100	0.250492	0.697	0.48	5.40E-96	10) MAIT
GZMA	7.08E-97	0.350977	0.924	0.581	1.59E-92	10) MAIT
CD8A	8.56E-96	0.310892	0.569	0.326	1.92E-91	10) MAIT
CD52	1.80E-87	0.319871	0.949	0.645	4.03E-83	10) MAIT
TRDV2	0	1.95934	0.954	0.01	0	11) Gamma Delta T (TRGC1+)
TRGV9	0	1.60771	0.963	0.122	0	11) Gamma Delta T (TRGC1+)
GNLY	0	1.25208	0.775	0.226	0	11) Gamma Delta T (TRGC1+)
KLRC1	0	0.953922	0.711	0.092	0	11) Gamma Delta T (TRGC1+)
TRDC	1.38E-289	0.801658	0.686	0.176	3.10E-285	11) Gamma Delta T (TRGC1+)
KLRG1	3.47E-268	0.747382	0.895	0.336	7.79E-264	11) Gamma Delta T (TRGC1+)
TRGC1	3.67E-183	0.399506	0.436	0.105	8.24E-179	11) Gamma Delta T (TRGC1+)
GZMB	1.64E-181	0.69351	0.62	0.186	3.69E-177	11) Gamma Delta T (TRGC1+)
FGFBP2	5.55E-169	0.647461	0.579	0.172	1.25E-164	11) Gamma Delta T (TRGC1+)
NKG7	6.89E-163	0.692795	1	0.608	1.55E-158	11) Gamma Delta T (TRGC1+)
KLRD1	7.04E-157	0.638522	0.914	0.393	1.58E-152	11) Gamma Delta T (TRGC1+)
HOPX	1.79E-155	0.565559	0.768	0.316	4.02E-151	11) Gamma Delta T (TRGC1+)
CST7	1.12E-139	0.587312	0.989	0.597	2.51E-135	11) Gamma Delta T (TRGC1+)
PRF1	9.81E-135	0.600062	0.937	0.523	2.20E-130	11) Gamma Delta T (TRGC1+)
CCL5	1.57E-134	0.617013	0.999	0.631	3.52E-130	11) Gamma Delta T (TRGC1+)
LYAR	2.48E-133	0.489792	0.684	0.288	5.57E-129	11) Gamma Delta T (TRGC1+)
CD52	1.08E-129	0.556424	0.976	0.657	2.43E-125	11) Gamma Delta T (TRGC1+)
CX3CR1	7.37E-120	0.459763	0.564	0.196	1.66E-115	11) Gamma Delta T (TRGC1+)
DUSP2	4.55E-119	0.45377	0.504	0.181	1.02E-114	11) Gamma Delta T (TRGC1+)
CTSW	3.45E-112	0.54709	0.958	0.564	7.75E-108	11) Gamma Delta T (TRGC1+)
S1PR1	2.92E-108	0.439296	0.68	0.304	6.57E-104	11) Gamma Delta T (TRGC1+)
C12orf75	1.18E-107	0.423833	0.649	0.284	2.64E-103	11) Gamma Delta T (TRGC1+)
ANXA1	1.69E-106	0.477388	0.918	0.56	3.79E-102	11) Gamma Delta T (TRGC1+)
TRAC	2.22E-102	0.446899	0.689	0.335	4.98E-98	11) Gamma Delta T (TRGC1+)
ADGRG1	2.98E-102	0.40641	0.472	0.17	6.70E-98	11) Gamma Delta T (TRGC1+)
TRBC1	2.25E-94	0.468575	0.789	0.408	5.05E-90	11) Gamma Delta T (TRGC1+)
S100A4	2.79E-94	0.451983	0.997	0.742	6.26E-90	11) Gamma Delta T (TRGC1+)
CD300A	8.90E-94	0.320483	0.459	0.165	2.00E-89	11) Gamma Delta T (TRGC1+)
ADRB2	1.49E-91	0.368256	0.521	0.216	3.36E-87	11) Gamma Delta T (TRGC1+)
CDC25B	2.07E-91	0.370526	0.597	0.263	4.64E-87	11) Gamma Delta T (TRGC1+)
TGFBR3	1.19E-90	0.342895	0.476	0.185	2.67E-86	11) Gamma Delta T (TRGC1+)
LITAF	2.36E-90	0.434411	0.876	0.56	5.31E-86	11) Gamma Delta T (TRGC1+)
MATK	3.63E-88	0.388992	0.726	0.351	8.15E-84	11) Gamma Delta T (TRGC1+)
SAMD3	1.66E-84	0.377062	0.678	0.333	3.73E-80	11) Gamma Delta T (TRGC1+)
CD3D	3.39E-83	0.451064	0.946	0.538	7.61E-79	11) Gamma Delta T (TRGC1+)
GZMH	3.55E-83	0.476528	0.724	0.34	7.97E-79	11) Gamma Delta T (TRGC1+)
TBX21	5.89E-82	0.334985	0.513	0.212	1.32E-77	11) Gamma Delta T (TRGC1+)
SELL	8.61E-81	0.385225	0.614	0.264	1.93E-76	11) Gamma Delta T (TRGC1+)
CD3E	1.73E-80	0.447631	0.989	0.655	3.90E-76	11) Gamma Delta T (TRGC1+)
CD3G	7.78E-78	0.406069	0.857	0.488	1.75E-73	11) Gamma Delta T (TRGC1+)
SYTL2	2.82E-75	0.295981	0.417	0.162	6.33E-71	11) Gamma Delta T (TRGC1+)
GZMM	1.10E-74	0.384613	0.913	0.561	2.48E-70	11) Gamma Delta T (TRGC1+)
SPOCK2	1.71E-71	0.38257	0.733	0.4	3.85E-67	11) Gamma Delta T (TRGC1+)
SH3BGRL3	4.59E-67	0.26263	0.996	0.894	1.03E-62	11) Gamma Delta T (TRGC1+)
SYNE2	4.38E-66	0.352648	0.687	0.379	9.85E-62	11) Gamma Delta T (TRGC1+)
SATB1	5.38E-66	0.26575	0.413	0.169	1.21E-61	11) Gamma Delta T (TRGC1+)
XBP1	2.64E-65	0.362545	0.814	0.508	5.92E-61	11) Gamma Delta T (TRGC1+)
CD247	8.31E-59	0.341248	0.876	0.57	1.87E-54	11) Gamma Delta T (TRGC1+)
S1PR5	1.16E-58	0.286411	0.522	0.244	2.60E-54	11) Gamma Delta T (TRGC1+)
IL32	4.81E-58	0.399655	0.993	0.714	1.08E-53	11) Gamma Delta T (TRGC1+)
GZMA	1.56E-57	0.441268	0.989	0.594	3.50E-53	11) Gamma Delta T (TRGC1+)
SPON2	7.63E-57	0.280969	0.457	0.2	1.72E-52	11) Gamma Delta T (TRGC1+)
IL7R	2.25E-55	0.3883	0.688	0.345	5.05E-51	11) Gamma Delta T (TRGC1+)
EMP3	6.64E-55	0.324915	0.941	0.685	1.49E-50	11) Gamma Delta T (TRGC1+)
KLRB1	4.27E-54	0.39145	0.812	0.454	9.59E-50	11) Gamma Delta T (TRGC1+)
RAP1B	8.82E-54	0.314822	0.872	0.63	1.98E-49	11) Gamma Delta T (TRGC1+)
TPST2	2.97E-53	0.283783	0.592	0.316	6.67E-49	11) Gamma Delta T (TRGC1+)
SH2D2A	6.99E-53	0.315995	0.57	0.312	1.57E-48	11) Gamma Delta T (TRGC1+)
PXN	8.97E-53	0.276172	0.499	0.249	2.02E-48	11) Gamma Delta T (TRGC1+)
S100A6	4.32E-51	0.281911	0.963	0.725	9.71E-47	11) Gamma Delta T (TRGC1+)
ARL4C	1.50E-50	0.297327	0.653	0.38	3.38E-46	11) Gamma Delta T (TRGC1+)
FLNA	3.28E-49	0.312379	0.779	0.492	7.38E-45	11) Gamma Delta T (TRGC1+)
CDC42EP3	4.17E-49	0.274134	0.564	0.309	9.37E-45	11) Gamma Delta T (TRGC1+)
APOBEC3G	1.28E-48	0.291655	0.67	0.395	2.88E-44	11) Gamma Delta T (TRGC1+)
HCST	4.33E-48	0.303103	0.963	0.755	9.73E-44	11) Gamma Delta T (TRGC1+)
YWHAQ	4.24E-47	0.291222	0.701	0.45	9.52E-43	11) Gamma Delta T (TRGC1+)
TXNIP	3.07E-46	0.257479	0.974	0.845	6.90E-42	11) Gamma Delta T (TRGC1+)
RAB29	5.20E-45	0.256132	0.507	0.27	1.17E-40	11) Gamma Delta T (TRGC1+)
UCP2	2.00E-44	0.295402	0.821	0.586	4.49E-40	11) Gamma Delta T (TRGC1+)
BIN1	1.78E-43	0.258504	0.579	0.331	4.00E-39	11) Gamma Delta T (TRGC1+)
RPL36A	1.91E-43	0.276706	0.925	0.726	4.30E-39	11) Gamma Delta T (TRGC1+)
AES	4.70E-43	0.280638	0.839	0.563	1.06E-38	11) Gamma Delta T (TRGC1+)
CD99	5.49E-43	0.279413	0.945	0.705	1.23E-38	11) Gamma Delta T (TRGC1+)
PRMT2	6.26E-43	0.28368	0.758	0.513	1.41E-38	11) Gamma Delta T (TRGC1+)
S100A10	7.40E-43	0.274778	0.916	0.652	1.66E-38	11) Gamma Delta T (TRGC1+)
KLF2	4.02E-42	0.285514	0.664	0.392	9.04E-38	11) Gamma Delta T (TRGC1+)
PLEK	3.54E-40	0.265734	0.776	0.463	7.95E-36	11) Gamma Delta T (TRGC1+)
AHNAK	6.48E-40	0.289925	0.846	0.569	1.46E-35	11) Gamma Delta T (TRGC1+)
CRIP1	6.86E-37	0.262178	0.655	0.418	1.54E-32	11) Gamma Delta T (TRGC1+)
SPN	1.41E-36	0.259277	0.662	0.431	3.17E-32	11) Gamma Delta T (TRGC1+)
FCGR3A	1.65E-34	0.259513	0.488	0.255	3.70E-30	11) Gamma Delta T (TRGC1+)
GZMK	7.95E-27	0.343632	0.543	0.38	1.79E-22	11) Gamma Delta T (TRGC1+)
TRDV1	0	0.867273	0.308	0.015	0	12) Gamma Delta T (TRGC2+)
KLRD1	0	0.836644	0.961	0.385	0	12) Gamma Delta T (TRGC2+)
CMC1	0	0.827766	0.904	0.376	0	12) Gamma Delta T (TRGC2+)
FCGR3A	0	0.825967	0.794	0.243	0	12) Gamma Delta T (TRGC2+)
XCL2	0	0.693428	0.652	0.215	0	12) Gamma Delta T (TRGC2+)
KIR2DL3	0	0.652403	0.477	0.064	0	12) Gamma Delta T (TRGC2+)
KLRC3	0	0.624453	0.567	0.131	0	12) Gamma Delta T (TRGC2+)
GCSAM	0	0.601312	0.55	0.085	0	12) Gamma Delta T (TRGC2+)
ITGAD	0	0.56257	0.41	0.022	0	12) Gamma Delta T (TRGC2+)
KIR3DL2	0	0.524376	0.451	0.079	0	12) Gamma Delta T (TRGC2+)
KIR2DL1	0	0.453684	0.316	0.039	0	12) Gamma Delta T (TRGC2+)
PRSS57	0	0.398335	0.251	0.025	0	12) Gamma Delta T (TRGC2+)
TRDC	3.69E-295	0.599888	0.591	0.173	8.30E-291	12) Gamma Delta T (TRGC2+)
SH2D1B	1.70E-290	0.469211	0.529	0.142	3.81E-286	12) Gamma Delta T (TRGC2+)
CCL5	2.39E-277	0.653427	0.98	0.627	5.36E-273	12) Gamma Delta T (TRGC2+)
AOAH	2.70E-264	0.568272	0.765	0.315	6.07E-260	12) Gamma Delta T (TRGC2+)
TIGIT	6.05E-258	0.551229	0.688	0.263	1.36E-253	12) Gamma Delta T (TRGC2+)
KIR3DL1	8.56E-256	0.374612	0.237	0.038	1.92E-251	12) Gamma Delta T (TRGC2+)
S1PR5	5.40E-253	0.529104	0.644	0.237	1.21E-248	12) Gamma Delta T (TRGC2+)
IL2RB	6.71E-251	0.590736	0.862	0.414	1.51E-246	12) Gamma Delta T (TRGC2+)
CD7	7.49E-246	0.609093	0.959	0.614	1.68E-241	12) Gamma Delta T (TRGC2+)
FCRL6	3.28E-243	0.519092	0.683	0.263	7.37E-239	12) Gamma Delta T (TRGC2+)
CCL4	1.67E-238	0.621681	0.901	0.464	3.75E-234	12) Gamma Delta T (TRGC2+)
TRG-AS1	4.38E-225	0.492533	0.58	0.214	9.85E-221	12) Gamma Delta T (TRGC2+)
CCL3	1.29E-224	0.446076	0.493	0.147	2.90E-220	12) Gamma Delta T (TRGC2+)
PTGDR	2.84E-223	0.492827	0.653	0.255	6.39E-219	12) Gamma Delta T (TRGC2+)
CD244	6.61E-217	0.465783	0.618	0.241	1.49E-212	12) Gamma Delta T (TRGC2+)
EOMES	2.19E-216	0.499085	0.682	0.282	4.91E-212	12) Gamma Delta T (TRGC2+)
IFITM1	1.15E-208	0.415249	0.996	0.809	2.58E-204	12) Gamma Delta T (TRGC2+)
CTSW	9.57E-208	0.588558	0.923	0.56	2.15E-203	12) Gamma Delta T (TRGC2+)
IFITM2	6.38E-204	0.489187	0.961	0.706	1.43E-199	12) Gamma Delta T (TRGC2+)
APMAP	3.82E-195	0.489384	0.815	0.427	8.59E-191	12) Gamma Delta T (TRGC2+)
CD63	1.28E-188	0.486121	0.825	0.454	2.87E-184	12) Gamma Delta T (TRGC2+)
CD247	4.26E-181	0.509976	0.888	0.566	9.58E-177	12) Gamma Delta T (TRGC2+)
NKG7	4.85E-180	0.617746	0.997	0.603	1.09E-175	12) Gamma Delta T (TRGC2+)
TTC38	6.80E-177	0.413982	0.552	0.213	1.53E-172	12) Gamma Delta T (TRGC2+)
FGR	1.63E-175	0.444507	0.7	0.302	3.66E-171	12) Gamma Delta T (TRGC2+)
CST7	8.31E-175	0.537963	0.981	0.593	1.87E-170	12) Gamma Delta T (TRGC2+)
TRGV9	2.19E-172	0.687676	0.386	0.129	4.93E-168	12) Gamma Delta T (TRGC2+)
CD160	2.69E-170	0.43664	0.548	0.207	6.05E-166	12) Gamma Delta T (TRGC2+)
HCST	6.55E-170	0.41332	0.968	0.752	1.47E-165	12) Gamma Delta T (TRGC2+)
CCL4L2	1.54E-161	0.523249	0.557	0.241	3.47E-157	12) Gamma Delta T (TRGC2+)
STOM	1.04E-160	0.434258	0.758	0.407	2.34E-156	12) Gamma Delta T (TRGC2+)
XCL1	6.23E-157	0.500038	0.529	0.208	1.40E-152	12) Gamma Delta T (TRGC2+)
S100B	2.38E-154	0.369541	0.187	0.037	5.36E-150	12) Gamma Delta T (TRGC2+)
NCAM1	3.09E-153	0.304276	0.315	0.092	6.93E-149	12) Gamma Delta T (TRGC2+)
DTHD1	5.08E-153	0.289083	0.313	0.09	1.14E-148	12) Gamma Delta T (TRGC2+)
TRBC1	1.81E-145	0.507312	0.72	0.405	4.06E-141	12) Gamma Delta T (TRGC2+)
TOX	2.45E-140	0.342825	0.443	0.17	5.51E-136	12) Gamma Delta T (TRGC2+)
FYN	3.68E-138	0.411616	0.793	0.471	8.27E-134	12) Gamma Delta T (TRGC2+)
SRGN	3.49E-137	0.38907	0.973	0.743	7.84E-133	12) Gamma Delta T (TRGC2+)
STK17A	5.42E-137	0.400845	0.863	0.564	1.22E-132	12) Gamma Delta T (TRGC2+)
ARHGAP9	4.06E-125	0.385558	0.726	0.416	9.12E-121	12) Gamma Delta T (TRGC2+)
NCR1	2.62E-118	0.293821	0.382	0.143	5.89E-114	12) Gamma Delta T (TRGC2+)
GSTP1	1.16E-116	0.371529	0.882	0.605	2.60E-112	12) Gamma Delta T (TRGC2+)
MATK	6.21E-116	0.372532	0.663	0.348	1.39E-111	12) Gamma Delta T (TRGC2+)
SIRPG	1.20E-111	0.327475	0.44	0.186	2.70E-107	12) Gamma Delta T (TRGC2+)
LAG3	1.84E-111	0.314397	0.449	0.189	4.13E-107	12) Gamma Delta T (TRGC2+)
ARPC5L	1.56E-109	0.358848	0.749	0.464	3.51E-105	12) Gamma Delta T (TRGC2+)
CRTAM	1.09E-106	0.260753	0.306	0.108	2.46E-102	12) Gamma Delta T (TRGC2+)
FCRL3	1.04E-102	0.266171	0.334	0.126	2.34E-98	12) Gamma Delta T (TRGC2+)
TRAC	1.15E-102	0.376761	0.602	0.333	2.59E-98	12) Gamma Delta T (TRGC2+)
PTGER2	5.99E-101	0.322311	0.444	0.206	1.35E-96	12) Gamma Delta T (TRGC2+)
GZMM	6.79E-101	0.366975	0.865	0.558	1.53E-96	12) Gamma Delta T (TRGC2+)
SLAMF7	1.57E-99	0.312739	0.488	0.234	3.53E-95	12) Gamma Delta T (TRGC2+)
ABI3	4.41E-95	0.319453	0.617	0.339	9.90E-91	12) Gamma Delta T (TRGC2+)
ZBTB38	1.17E-94	0.324326	0.569	0.311	2.63E-90	12) Gamma Delta T (TRGC2+)
PRKCH	6.92E-94	0.339577	0.752	0.49	1.55E-89	12) Gamma Delta T (TRGC2+)
F2R	5.84E-92	0.271513	0.399	0.175	1.31E-87	12) Gamma Delta T (TRGC2+)
KLRF1	1.35E-91	0.36456	0.446	0.206	3.03E-87	12) Gamma Delta T (TRGC2+)
PLCG2	1.02E-89	0.254689	0.37	0.157	2.28E-85	12) Gamma Delta T (TRGC2+)
PTPRC	1.90E-89	0.25534	0.983	0.848	4.27E-85	12) Gamma Delta T (TRGC2+)
PTPN22	1.08E-86	0.294695	0.479	0.246	2.43E-82	12) Gamma Delta T (TRGC2+)
MFSD10	1.93E-84	0.305075	0.572	0.329	4.35E-80	12) Gamma Delta T (TRGC2+)
MAPK1	3.62E-83	0.272745	0.427	0.207	8.12E-79	12) Gamma Delta T (TRGC2+)
TYROBP	3.69E-83	0.435175	0.663	0.345	8.29E-79	12) Gamma Delta T (TRGC2+)
TRBC2	8.18E-81	0.329103	0.851	0.625	1.84E-76	12) Gamma Delta T (TRGC2+)
DENND2D	2.87E-79	0.30985	0.809	0.565	6.45E-75	12) Gamma Delta T (TRGC2+)
LCK	1.75E-78	0.304954	0.871	0.642	3.92E-74	12) Gamma Delta T (TRGC2+)
RASSF1	3.26E-78	0.303222	0.594	0.36	7.32E-74	12) Gamma Delta T (TRGC2+)
TRGV8	2.60E-77	0.320979	0.166	0.05	5.84E-73	12) Gamma Delta T (TRGC2+)
SLC9A3R1	7.61E-77	0.292888	0.885	0.638	1.71E-72	12) Gamma Delta T (TRGC2+)
PDCD4	1.47E-75	0.306831	0.757	0.53	3.30E-71	12) Gamma Delta T (TRGC2+)
MBP	1.52E-75	0.297416	0.758	0.518	3.42E-71	12) Gamma Delta T (TRGC2+)
HOPX	6.93E-71	0.294507	0.573	0.317	1.56E-66	12) Gamma Delta T (TRGC2+)
GNPTAB	2.54E-70	0.258011	0.429	0.218	5.70E-66	12) Gamma Delta T (TRGC2+)
PLEKHF1	3.62E-69	0.268584	0.584	0.34	8.14E-65	12) Gamma Delta T (TRGC2+)
PLEK	2.08E-67	0.284327	0.74	0.461	4.68E-63	12) Gamma Delta T (TRGC2+)
IKZF3	5.31E-67	0.278201	0.636	0.399	1.19E-62	12) Gamma Delta T (TRGC2+)
ADAM8	7.90E-63	0.267161	0.489	0.283	1.77E-58	12) Gamma Delta T (TRGC2+)
PRF1	2.14E-62	0.277784	0.85	0.52	4.80E-58	12) Gamma Delta T (TRGC2+)
KLRB1	1.60E-60	0.351835	0.707	0.453	3.58E-56	12) Gamma Delta T (TRGC2+)
GZMA	9.75E-60	0.344668	0.887	0.593	2.19E-55	12) Gamma Delta T (TRGC2+)
CD2	1.11E-59	0.279803	0.861	0.599	2.48E-55	12) Gamma Delta T (TRGC2+)
EIF3G	1.61E-53	0.25363	0.808	0.637	3.62E-49	12) Gamma Delta T (TRGC2+)
ZAP70	4.11E-52	0.25088	0.764	0.553	9.24E-48	12) Gamma Delta T (TRGC2+)
KLRG1	1.23E-43	0.26115	0.531	0.34	2.77E-39	12) Gamma Delta T (TRGC2+)
GZMH	2.79E-40	0.260374	0.559	0.341	6.27E-36	12) Gamma Delta T (TRGC2+)
IL32	1.54E-33	0.268408	0.915	0.713	3.45E-29	12) Gamma Delta T (TRGC2+)
CD79A	0	1.98737	0.948	0.024	0	13) B Cells
MS4A1	0	1.92198	0.987	0.06	0	13) B Cells
HLA-DRA	0	1.72903	0.965	0.292	0	13) B Cells
TCL1A	0	1.5142	0.657	0.001	0	13) B Cells
CD79B	0	1.48313	0.906	0.103	0	13) B Cells
FAM129C	0	1.38305	0.838	0.009	0	13) B Cells
HLA-DQA1	0	1.35341	0.899	0.171	0	13) B Cells
BANK1	0	1.33599	0.841	0.02	0	13) B Cells
HLA-DRB1	0	1.30629	0.972	0.457	0	13) B Cells
HLA-DQB1	0	1.30395	0.912	0.196	0	13) B Cells
LINC00926	0	1.29805	0.789	0.01	0	13) B Cells
IGHM	0	1.29111	0.774	0.012	0	13) B Cells
HVCN1	0	1.29076	0.824	0.06	0	13) B Cells
NCF1	0	1.23531	0.929	0.229	0	13) B Cells
RALGPS2	0	1.23153	0.798	0.027	0	13) B Cells
MEF2C	0	1.20983	0.79	0.052	0	13) B Cells
HLA-DRB5	0	1.18768	0.887	0.346	0	13) B Cells
FCER2	0	1.17698	0.653	0.004	0	13) B Cells
CD74	0	1.12985	0.997	0.856	0	13) B Cells
FCRLA	0	1.094	0.705	0.009	0	13) B Cells
HLA-DPB1	0	1.09356	0.958	0.552	0	13) B Cells
VPREB3	0	1.0806	0.666	0.006	0	13) B Cells
CD19	0	1.07609	0.718	0.009	0	13) B Cells
HLA-DPA1	0	1.07517	0.959	0.562	0	13) B Cells
CD37	0	1.04827	0.989	0.749	0	13) B Cells
HLA-DMA	0	1.02871	0.865	0.216	0	13) B Cells
HLA-DQA2	0	1.00184	0.669	0.162	0	13) B Cells
CD22	0	0.972534	0.642	0.006	0	13) B Cells
HLA-DMB	0	0.957051	0.752	0.112	0	13) B Cells
CD72	0	0.916732	0.601	0.028	0	13) B Cells
AFF3	0	0.910252	0.62	0.017	0	13) B Cells
SELL	0	0.90872	0.814	0.258	0	13) B Cells
SWAP70	0	0.902491	0.651	0.054	0	13) B Cells
IGHD	0	0.876024	0.534	0.003	0	13) B Cells
SNX2	0	0.873367	0.787	0.233	0	13) B Cells
CXCR4	0	0.835075	0.707	0.197	0	13) B Cells
CYB561A3	0	0.831895	0.631	0.099	0	13) B Cells
2024-03-01	0	0.828594	0.615	0.041	0	13) B Cells
BACH2	0	0.822217	0.544	0.041	0	13) B Cells
RP11-693J15.5	0	0.811125	0.522	0.005	0	13) B Cells
HLA-DOB	0	0.810336	0.57	0.008	0	13) B Cells
ADAM28	0	0.805282	0.521	0.028	0	13) B Cells
CD40	0	0.805021	0.566	0.025	0	13) B Cells
BIRC3	0	0.796729	0.64	0.139	0	13) B Cells
FCRL1	0	0.78885	0.523	0.005	0	13) B Cells
PLPP5	0	0.786484	0.533	0.085	0	13) B Cells
BLK	0	0.785832	0.567	0.017	0	13) B Cells
STX7	0	0.781435	0.649	0.129	0	13) B Cells
BLNK	0	0.781059	0.558	0.009	0	13) B Cells
IGKC	0	0.77154	0.45	0.016	0	13) B Cells
IL4R	0	0.769597	0.484	0.097	0	13) B Cells
CD180	0	0.749052	0.514	0.014	0	13) B Cells
POU2F2	0	0.726477	0.626	0.141	0	13) B Cells
TSPAN13	0	0.71603	0.479	0.008	0	13) B Cells
CD24	0	0.7148	0.484	0.01	0	13) B Cells
IRF8	0	0.713017	0.592	0.099	0	13) B Cells
PAX5	0	0.706836	0.486	0.005	0	13) B Cells
BTK	0	0.703643	0.526	0.03	0	13) B Cells
ALOX5	0	0.697634	0.517	0.041	0	13) B Cells
FGD2	0	0.667128	0.496	0.038	0	13) B Cells
BTLA	0	0.665856	0.499	0.056	0	13) B Cells
CIITA	0	0.663498	0.469	0.032	0	13) B Cells
TCF4	0	0.654383	0.454	0.024	0	13) B Cells
GAPT	0	0.634993	0.442	0.021	0	13) B Cells
EAF2	0	0.624648	0.452	0.025	0	13) B Cells
SYK	0	0.624068	0.545	0.111	0	13) B Cells
KIAA0226L	0	0.621389	0.427	0.008	0	13) B Cells
IGHV5-78	0	0.605376	0.405	0.003	0	13) B Cells
PLD4	0	0.60471	0.378	0.013	0	13) B Cells
TSPAN3	0	0.601641	0.51	0.081	0	13) B Cells
SMIM14	0	0.601349	0.509	0.116	0	13) B Cells
POU2AF1	0	0.599855	0.416	0.01	0	13) B Cells
HLA-DOA	0	0.598008	0.434	0.021	0	13) B Cells
PLEKHF2	0	0.597519	0.506	0.1	0	13) B Cells
IFNGR2	0	0.594892	0.516	0.074	0	13) B Cells
IGLL5	0	0.590462	0.317	0.002	0	13) B Cells
BCL11A	0	0.57816	0.404	0.01	0	13) B Cells
SPIB	0	0.56621	0.361	0.006	0	13) B Cells
ARHGAP24	0	0.565122	0.395	0.011	0	13) B Cells
CDCA7L	0	0.561918	0.394	0.016	0	13) B Cells
GNG7	0	0.558018	0.412	0.015	0	13) B Cells
IGLC2	0	0.553259	0.262	0.006	0	13) B Cells
LY86	0	0.549448	0.445	0.042	0	13) B Cells
QRSL1	0	0.549238	0.435	0.061	0	13) B Cells
CYBB	0	0.540273	0.486	0.067	0	13) B Cells
FCGR2B	0	0.539164	0.41	0.033	0	13) B Cells
CXCR5	0	0.53859	0.393	0.016	0	13) B Cells
SNX22	0	0.535241	0.357	0.009	0	13) B Cells
JCHAIN	0	0.52176	0.285	0.01	0	13) B Cells
RP11-231C14.7	0	0.516796	0.339	0.005	0	13) B Cells
RNASE6	0	0.510849	0.382	0.043	0	13) B Cells
NAPSA	0	0.504186	0.368	0.02	0	13) B Cells
PKIG	0	0.501784	0.374	0.01	0	13) B Cells
BCL7A	0	0.499314	0.334	0.009	0	13) B Cells
TNFRSF13C	0	0.492436	0.346	0.008	0	13) B Cells
CD83	0	0.491317	0.328	0.025	0	13) B Cells
STAP1	0	0.468305	0.341	0.017	0	13) B Cells
HHEX	0	0.46687	0.354	0.028	0	13) B Cells
TLR10	0	0.460546	0.313	0.007	0	13) B Cells
CLEC17A	0	0.454794	0.305	0.002	0	13) B Cells
COL19A1	0	0.451872	0.294	0.001	0	13) B Cells
IGLC3	0	0.447036	0.213	0.004	0	13) B Cells
FCRL2	0	0.4336	0.264	0.004	0	13) B Cells
FCRL5	0	0.433366	0.263	0.005	0	13) B Cells
KIAA0125	0	0.427737	0.254	0.004	0	13) B Cells
ADAM19	0	0.425179	0.309	0.038	0	13) B Cells
METTL7A	2.14E-304	0.432959	0.36	0.059	4.80E-300	13) B Cells
SYPL1	1.53E-299	0.677156	0.654	0.21	3.45E-295	13) B Cells
FAM26F	5.66E-296	0.525309	0.449	0.091	1.27E-291	13) B Cells
FCHSD2	3.74E-289	0.486522	0.403	0.077	8.41E-285	13) B Cells
ORAI2	6.01E-288	0.478739	0.398	0.077	1.35E-283	13) B Cells
ID3	4.17E-284	0.595736	0.522	0.123	9.37E-280	13) B Cells
PDLIM1	2.17E-283	0.546274	0.515	0.125	4.86E-279	13) B Cells
ADK	2.68E-282	0.620045	0.516	0.133	6.02E-278	13) B Cells
POLD4	6.28E-272	0.728023	0.795	0.377	1.41E-267	13) B Cells
LTB	2.26E-270	0.875991	0.919	0.473	5.09E-266	13) B Cells
LAT2	9.18E-267	0.59853	0.553	0.149	2.06E-262	13) B Cells
FCMR	1.04E-251	0.734902	0.828	0.434	2.33E-247	13) B Cells
BTG2	1.11E-234	0.635775	0.689	0.271	2.51E-230	13) B Cells
SNX29	3.88E-232	0.470128	0.378	0.083	8.71E-228	13) B Cells
LYN	7.00E-232	0.592687	0.625	0.208	1.57E-227	13) B Cells
FOXP1	4.69E-228	0.651846	0.708	0.295	1.05E-223	13) B Cells
CD52	5.50E-224	0.635638	0.939	0.657	1.24E-219	13) B Cells
BTG1	2.31E-213	0.537383	0.965	0.772	5.20E-209	13) B Cells
GGA2	7.47E-208	0.468906	0.434	0.116	1.68E-203	13) B Cells
PLEKHA2	7.24E-206	0.510037	0.443	0.123	1.63E-201	13) B Cells
SYNGR2	1.07E-197	0.630912	0.72	0.367	2.41E-193	13) B Cells
CCR7	4.75E-187	0.52515	0.493	0.141	1.07E-182	13) B Cells
CD55	4.24E-186	0.458942	0.436	0.125	9.53E-182	13) B Cells
SNHG7	5.76E-184	0.520059	0.524	0.184	1.29E-179	13) B Cells
TPD52	1.59E-183	0.444199	0.417	0.118	3.58E-179	13) B Cells
PTPN6	8.15E-180	0.580546	0.844	0.54	1.83E-175	13) B Cells
CTB-133G6.1	3.89E-179	0.531181	0.493	0.165	8.74E-175	13) B Cells
MTSS1	4.96E-177	0.482354	0.417	0.12	1.11E-172	13) B Cells
UVRAG	9.80E-172	0.457502	0.462	0.149	2.20E-167	13) B Cells
LAPTM5	4.47E-171	0.448341	0.912	0.789	1.00E-166	13) B Cells
DRAM2	4.29E-169	0.433634	0.444	0.14	9.64E-165	13) B Cells
CD82	4.84E-169	0.484328	0.504	0.17	1.09E-164	13) B Cells
MBD4	7.85E-164	0.479768	0.484	0.171	1.76E-159	13) B Cells
REL	1.45E-160	0.522081	0.571	0.233	3.26E-156	13) B Cells
ZCCHC7	5.32E-150	0.446653	0.436	0.15	1.19E-145	13) B Cells
KIAA0040	5.55E-147	0.463636	0.472	0.174	1.25E-142	13) B Cells
LIMD2	6.21E-139	0.422211	0.93	0.755	1.40E-134	13) B Cells
TMEM243	5.45E-124	0.462996	0.559	0.264	1.22E-119	13) B Cells
SP140	1.83E-120	0.431781	0.471	0.194	4.12E-116	13) B Cells
SEC62	1.03E-119	0.456893	0.769	0.514	2.32E-115	13) B Cells
FAM65B	7.61E-111	0.513607	0.642	0.347	1.71E-106	13) B Cells
GRB2	1.63E-107	0.425761	0.668	0.385	3.65E-103	13) B Cells
SNX3	2.16E-106	0.428965	0.681	0.419	4.85E-102	13) B Cells
SP100	2.03E-98	0.422941	0.705	0.451	4.56E-94	13) B Cells
CD79A	0	1.77915	0.889	0.032	0	14) Plasma Cells
MS4A1	0	1.65779	0.799	0.069	0	14) Plasma Cells
HLA-DRA	0	1.53556	0.863	0.298	0	14) Plasma Cells
IGKC	0	1.35161	0.554	0.018	0	14) Plasma Cells
BANK1	0	1.22641	0.721	0.027	0	14) Plasma Cells
HLA-DQA1	0	1.17171	0.775	0.179	0	14) Plasma Cells
HLA-DQB1	0	1.13535	0.781	0.203	0	14) Plasma Cells
IGHG1	0	1.11695	0.452	0.007	0	14) Plasma Cells
CD74	0	1.05842	0.989	0.857	0	14) Plasma Cells
JCHAIN	0	1.03575	0.407	0.01	0	14) Plasma Cells
CD79B	0	0.970748	0.696	0.112	0	14) Plasma Cells
RALGPS2	0	0.876356	0.599	0.036	0	14) Plasma Cells
FCRLA	0	0.859692	0.548	0.016	0	14) Plasma Cells
MZB1	0	0.844579	0.343	0.025	0	14) Plasma Cells
IGHA1	0	0.815347	0.409	0.004	0	14) Plasma Cells
MEF2C	0	0.80897	0.609	0.06	0	14) Plasma Cells
LINC00926	0	0.796239	0.549	0.019	0	14) Plasma Cells
CD19	0	0.779604	0.527	0.017	0	14) Plasma Cells
BLK	0	0.774658	0.562	0.021	0	14) Plasma Cells
TCF4	0	0.721322	0.527	0.026	0	14) Plasma Cells
POU2AF1	0	0.709402	0.498	0.011	0	14) Plasma Cells
SCIMP	0	0.707649	0.504	0.037	0	14) Plasma Cells
FAM129C	0	0.700943	0.48	0.02	0	14) Plasma Cells
IGHM	0	0.697734	0.354	0.024	0	14) Plasma Cells
SWAP70	0	0.680199	0.549	0.06	0	14) Plasma Cells
CD24	0	0.678185	0.435	0.014	0	14) Plasma Cells
HVCN1	0	0.668499	0.519	0.07	0	14) Plasma Cells
ADAM28	0	0.641899	0.454	0.033	0	14) Plasma Cells
TNFRSF13B	0	0.628536	0.465	0.004	0	14) Plasma Cells
2024-03-01	0	0.60521	0.488	0.047	0	14) Plasma Cells
NAPSA	0	0.604478	0.452	0.021	0	14) Plasma Cells
DERL3	0	0.592762	0.2	0.004	0	14) Plasma Cells
BLNK	0	0.582663	0.454	0.015	0	14) Plasma Cells
GNG7	0	0.577447	0.446	0.017	0	14) Plasma Cells
CCDC50	0	0.569072	0.457	0.059	0	14) Plasma Cells
IGHG3	0	0.566137	0.216	0.004	0	14) Plasma Cells
CD180	0	0.549257	0.419	0.019	0	14) Plasma Cells
CD22	0	0.541528	0.391	0.015	0	14) Plasma Cells
FGD2	0	0.539373	0.464	0.042	0	14) Plasma Cells
AIM2	0	0.538962	0.419	0.024	0	14) Plasma Cells
VPREB3	0	0.537938	0.337	0.015	0	14) Plasma Cells
SPIB	0	0.532458	0.367	0.009	0	14) Plasma Cells
FCGR2B	0	0.532139	0.432	0.035	0	14) Plasma Cells
PLD4	0	0.53159	0.332	0.016	0	14) Plasma Cells
CPNE5	0	0.524571	0.377	0.008	0	14) Plasma Cells
GAPT	0	0.524001	0.395	0.024	0	14) Plasma Cells
CD40	0	0.521432	0.407	0.031	0	14) Plasma Cells
IGLC2	0	0.517894	0.196	0.009	0	14) Plasma Cells
LY86	0	0.51399	0.449	0.045	0	14) Plasma Cells
FCRL5	0	0.511396	0.287	0.006	0	14) Plasma Cells
BTK	0	0.509626	0.432	0.035	0	14) Plasma Cells
ALOX5	0	0.496655	0.395	0.047	0	14) Plasma Cells
HLA-DOB	0	0.491	0.403	0.015	0	14) Plasma Cells
C1orf186	0	0.463155	0.296	0.007	0	14) Plasma Cells
CLECL1	0	0.456954	0.372	0.031	0	14) Plasma Cells
TLR10	0	0.454825	0.351	0.008	0	14) Plasma Cells
CIITA	0	0.434242	0.374	0.036	0	14) Plasma Cells
ARHGAP24	0	0.423704	0.338	0.015	0	14) Plasma Cells
AFF3	0	0.414802	0.327	0.026	0	14) Plasma Cells
BCL11A	0	0.412446	0.317	0.014	0	14) Plasma Cells
COCH	0	0.408368	0.222	0.001	0	14) Plasma Cells
TNFRSF13C	0	0.408266	0.317	0.011	0	14) Plasma Cells
PNOC	0	0.398736	0.293	0.007	0	14) Plasma Cells
FCRL2	0	0.396536	0.264	0.006	0	14) Plasma Cells
SSPN	0	0.386963	0.267	0.001	0	14) Plasma Cells
RP11-731F5.2	0	0.385525	0.232	0.003	0	14) Plasma Cells
RP11-693J15.5	0	0.3834	0.296	0.012	0	14) Plasma Cells
RP5-887A10.1	0	0.377809	0.198	0.002	0	14) Plasma Cells
PKIG	0	0.374116	0.308	0.013	0	14) Plasma Cells
PAX5	0	0.369671	0.277	0.011	0	14) Plasma Cells
KIAA0125	0	0.362858	0.208	0.007	0	14) Plasma Cells
COBLL1	0	0.351748	0.274	0.007	0	14) Plasma Cells
KIAA0226L	0	0.346739	0.262	0.013	0	14) Plasma Cells
KYNU	0	0.343759	0.317	0.026	0	14) Plasma Cells
IGHG2	0	0.343483	0.18	0.002	0	14) Plasma Cells
EAF2	2.63E-276	0.379788	0.291	0.03	5.91E-272	14) Plasma Cells
IFNGR2	1.48E-275	0.479834	0.483	0.078	3.33E-271	14) Plasma Cells
DAPP1	1.52E-256	0.456966	0.377	0.054	3.41E-252	14) Plasma Cells
TSPAN3	1.20E-242	0.555452	0.461	0.085	2.71E-238	14) Plasma Cells
HLA-DRB1	3.90E-236	1.10915	0.868	0.462	8.76E-232	14) Plasma Cells
HLA-DMB	4.37E-236	0.616609	0.551	0.12	9.81E-232	14) Plasma Cells
HLA-DMA	4.94E-232	0.776338	0.728	0.222	1.11E-227	14) Plasma Cells
NCF4	1.56E-225	0.448435	0.438	0.078	3.51E-221	14) Plasma Cells
HLA-DPA1	4.65E-213	0.972393	0.873	0.566	1.04E-208	14) Plasma Cells
CAPG	4.30E-209	0.509941	0.48	0.099	9.67E-205	14) Plasma Cells
SYK	3.08E-204	0.562041	0.507	0.115	6.92E-200	14) Plasma Cells
CTSH	2.70E-202	0.479876	0.444	0.088	6.06E-198	14) Plasma Cells
PDLIM1	2.21E-200	0.536451	0.536	0.127	4.97E-196	14) Plasma Cells
HLA-DPB1	3.64E-191	0.962063	0.833	0.557	8.18E-187	14) Plasma Cells
POU2F2	1.69E-185	0.601668	0.551	0.145	3.80E-181	14) Plasma Cells
CD82	1.24E-182	0.646075	0.583	0.172	2.79E-178	14) Plasma Cells
NCF1	2.07E-182	0.692062	0.713	0.237	4.65E-178	14) Plasma Cells
IRF8	4.67E-181	0.518154	0.464	0.105	1.05E-176	14) Plasma Cells
METTL7A	1.18E-173	0.371366	0.341	0.061	2.65E-169	14) Plasma Cells
HLA-DRB5	1.27E-171	0.949675	0.783	0.352	2.86E-167	14) Plasma Cells
SEL1L3	1.33E-164	0.509372	0.415	0.094	2.99E-160	14) Plasma Cells
CD37	9.24E-164	0.716957	0.844	0.753	2.08E-159	14) Plasma Cells
CYB561A3	2.01E-163	0.487933	0.438	0.106	4.53E-159	14) Plasma Cells
UBE2J1	2.30E-163	0.681478	0.594	0.198	5.16E-159	14) Plasma Cells
SNX2	5.35E-159	0.63058	0.646	0.239	1.20E-154	14) Plasma Cells
ID3	8.77E-155	0.57166	0.481	0.127	1.97E-150	14) Plasma Cells
HLA-DQA2	7.97E-153	0.755167	0.533	0.168	1.79E-148	14) Plasma Cells
SYNGR2	1.27E-148	0.678416	0.746	0.37	2.85E-144	14) Plasma Cells
ITM2C	2.53E-146	0.695761	0.427	0.11	5.68E-142	14) Plasma Cells
TMEM154	2.52E-134	0.411972	0.409	0.103	5.66E-130	14) Plasma Cells
PLEKHF2	3.01E-131	0.393088	0.407	0.104	6.77E-127	14) Plasma Cells
RPS5	2.44E-125	0.38052	0.966	0.892	5.48E-121	14) Plasma Cells
SPINT2	4.35E-123	0.377777	0.366	0.09	9.77E-119	14) Plasma Cells
STX7	6.51E-121	0.418665	0.459	0.136	1.46E-116	14) Plasma Cells
RPS11	2.45E-108	0.415983	0.889	0.803	5.49E-104	14) Plasma Cells
BTG2	1.12E-107	0.534143	0.634	0.275	2.52E-103	14) Plasma Cells
BIRC3	7.24E-107	0.456551	0.452	0.145	1.63E-102	14) Plasma Cells
ACP5	4.44E-105	0.427567	0.464	0.153	9.97E-101	14) Plasma Cells
HERPUD1	7.58E-104	0.674995	0.665	0.33	1.70E-99	14) Plasma Cells
EEF2	3.11E-102	0.36661	0.91	0.864	6.98E-98	14) Plasma Cells
BCAS4	3.34E-102	0.34599	0.359	0.099	7.51E-98	14) Plasma Cells
SYPL1	5.64E-102	0.489272	0.543	0.215	1.27E-97	14) Plasma Cells
SMIM14	2.20E-100	0.420283	0.396	0.121	4.95E-96	14) Plasma Cells
GRN	1.92E-94	0.432773	0.475	0.162	4.31E-90	14) Plasma Cells
ODC1	2.46E-93	0.401622	0.449	0.155	5.52E-89	14) Plasma Cells
EEF1B2	2.46E-87	0.375934	0.921	0.839	5.52E-83	14) Plasma Cells
SMARCB1	5.10E-84	0.427868	0.486	0.191	1.14E-79	14) Plasma Cells
MTSS1	8.35E-84	0.35392	0.378	0.123	1.88E-79	14) Plasma Cells
CD52	1.05E-82	0.485801	0.829	0.66	2.37E-78	14) Plasma Cells
PTPN6	3.11E-82	0.514818	0.758	0.543	6.99E-78	14) Plasma Cells
UVRAG	5.74E-82	0.366851	0.425	0.152	1.29E-77	14) Plasma Cells
LYN	6.22E-80	0.391015	0.531	0.213	1.40E-75	14) Plasma Cells
LTB	2.00E-79	0.656211	0.734	0.479	4.50E-75	14) Plasma Cells
TPD52	9.88E-74	0.335778	0.357	0.121	2.22E-69	14) Plasma Cells
GPR183	5.67E-73	0.330818	0.407	0.143	1.27E-68	14) Plasma Cells
ATP2B1	3.31E-71	0.371321	0.435	0.169	7.43E-67	14) Plasma Cells
MBD4	1.77E-70	0.356813	0.436	0.174	3.98E-66	14) Plasma Cells
PLCG2	5.13E-70	0.334478	0.425	0.159	1.15E-65	14) Plasma Cells
SP140	5.62E-70	0.371263	0.467	0.196	1.26E-65	14) Plasma Cells
ADK	1.27E-69	0.349127	0.378	0.138	2.86E-65	14) Plasma Cells
CHCHD10	9.62E-67	0.420193	0.61	0.309	2.16E-62	14) Plasma Cells
EZR	1.46E-65	0.459024	0.671	0.434	3.29E-61	14) Plasma Cells
RPL22L1	5.01E-60	0.445027	0.604	0.34	1.12E-55	14) Plasma Cells
PARP1	1.73E-58	0.397702	0.601	0.338	3.89E-54	14) Plasma Cells
PLP2	2.00E-53	0.405568	0.57	0.315	4.49E-49	14) Plasma Cells
SNX3	2.25E-53	0.382635	0.655	0.422	5.07E-49	14) Plasma Cells
LMBRD1	3.54E-53	0.335266	0.478	0.225	7.95E-49	14) Plasma Cells
RNASET2	2.47E-50	0.378721	0.678	0.436	5.55E-46	14) Plasma Cells
POLD4	7.61E-50	0.373018	0.614	0.383	1.71E-45	14) Plasma Cells
SELL	2.24E-44	0.392622	0.517	0.266	5.03E-40	14) Plasma Cells
ZNF706	2.17E-38	0.342584	0.583	0.364	4.88E-34	14) Plasma Cells
FCMR	7.76E-36	0.383054	0.612	0.44	1.74E-31	14) Plasma Cells
SEC11C	2.56E-30	0.4542	0.441	0.264	5.76E-26	14) Plasma Cells
ISG20	5.10E-26	0.348057	0.583	0.424	1.15E-21	14) Plasma Cells
PRDX4	1.09E-18	0.396607	0.248	0.137	2.45E-14	14) Plasma Cells
XCL1	0	1.4491	0.949	0.167	0	15) Tissue Resident NK
IL2RB	0	1.40242	0.99	0.388	0	15) Tissue Resident NK
FCER1G	0	1.27773	0.984	0.234	0	15) Tissue Resident NK
CD160	0	1.205	0.921	0.168	0	15) Tissue Resident NK
CCL3	0	1.12828	0.802	0.112	0	15) Tissue Resident NK
TYROBP	0	1.09923	0.992	0.31	0	15) Tissue Resident NK
TRDC	0	1.05398	0.852	0.139	0	15) Tissue Resident NK
CD7	0	1.02966	0.994	0.598	0	15) Tissue Resident NK
KLRF1	0	0.986968	0.872	0.167	0	15) Tissue Resident NK
XCL2	0	0.952201	0.781	0.19	0	15) Tissue Resident NK
CMC1	0	0.886085	0.907	0.356	0	15) Tissue Resident NK
KLRD1	0	0.86134	0.96	0.364	0	15) Tissue Resident NK
LAT2	0	0.854489	0.75	0.116	0	15) Tissue Resident NK
KLRC1	0	0.833824	0.586	0.069	0	15) Tissue Resident NK
KLRB1	0	0.826484	0.973	0.425	0	15) Tissue Resident NK
CD38	0	0.82496	0.716	0.115	0	15) Tissue Resident NK
CXCR6	0	0.788221	0.821	0.232	0	15) Tissue Resident NK
AOAH	0	0.780099	0.851	0.292	0	15) Tissue Resident NK
GSTP1	0	0.778468	0.964	0.589	0	15) Tissue Resident NK
NCR1	0	0.773679	0.697	0.112	0	15) Tissue Resident NK
SRGN	0	0.750986	0.994	0.732	0	15) Tissue Resident NK
CLIC3	0	0.737428	0.721	0.181	0	15) Tissue Resident NK
NKG7	0	0.737151	0.999	0.589	0	15) Tissue Resident NK
CCL4	0	0.720302	0.93	0.445	0	15) Tissue Resident NK
PTGDR	0	0.705455	0.764	0.233	0	15) Tissue Resident NK
CD63	0	0.698085	0.893	0.436	0	15) Tissue Resident NK
ALOX5AP	0	0.697506	0.946	0.509	0	15) Tissue Resident NK
EOMES	0	0.692608	0.776	0.261	0	15) Tissue Resident NK
APMAP	0	0.690898	0.889	0.407	0	15) Tissue Resident NK
SH2D1B	0	0.660201	0.655	0.118	0	15) Tissue Resident NK
CD247	0	0.65393	0.944	0.55	0	15) Tissue Resident NK
TXK	0	0.653583	0.658	0.146	0	15) Tissue Resident NK
IFITM2	0	0.643211	0.983	0.695	0	15) Tissue Resident NK
MATK	0	0.63367	0.804	0.327	0	15) Tissue Resident NK
TOX2	0	0.632703	0.513	0.032	0	15) Tissue Resident NK
IFITM1	0	0.627665	1	0.802	0	15) Tissue Resident NK
FASLG	0	0.614199	0.663	0.187	0	15) Tissue Resident NK
STK17A	0	0.613462	0.93	0.548	0	15) Tissue Resident NK
TIGIT	0	0.593525	0.704	0.246	0	15) Tissue Resident NK
GZMK	0	0.589369	0.848	0.351	0	15) Tissue Resident NK
GZMM	0	0.581321	0.899	0.544	0	15) Tissue Resident NK
ARPC5L	0	0.578481	0.859	0.445	0	15) Tissue Resident NK
GZMA	0	0.577931	0.97	0.576	0	15) Tissue Resident NK
PLCG2	0	0.569878	0.582	0.134	0	15) Tissue Resident NK
FGR	0	0.562721	0.759	0.283	0	15) Tissue Resident NK
TMIGD2	0	0.561539	0.516	0.086	0	15) Tissue Resident NK
CHST12	0	0.558343	0.772	0.341	0	15) Tissue Resident NK
PLEKHF1	0	0.548449	0.751	0.319	0	15) Tissue Resident NK
ARHGAP9	0	0.547615	0.807	0.399	0	15) Tissue Resident NK
IFITM3	0	0.541148	0.929	0.616	0	15) Tissue Resident NK
TNFSF14	0	0.533918	0.622	0.209	0	15) Tissue Resident NK
SESN1	0	0.522007	0.603	0.175	0	15) Tissue Resident NK
TCIRG1	0	0.519291	0.71	0.307	0	15) Tissue Resident NK
NCAM1	0	0.518425	0.485	0.072	0	15) Tissue Resident NK
GYG1	0	0.503932	0.688	0.282	0	15) Tissue Resident NK
PRF1	0	0.502668	0.937	0.502	0	15) Tissue Resident NK
BST2	0	0.493805	0.851	0.505	0	15) Tissue Resident NK
GSN	0	0.478317	0.465	0.074	0	15) Tissue Resident NK
CEBPD	0	0.475014	0.486	0.107	0	15) Tissue Resident NK
MCTP2	0	0.474491	0.538	0.148	0	15) Tissue Resident NK
FYN	0	0.468253	0.822	0.457	0	15) Tissue Resident NK
RAB11FIP1	0	0.463515	0.537	0.158	0	15) Tissue Resident NK
SH2D1A	0	0.454905	0.659	0.29	0	15) Tissue Resident NK
EIF3G	0	0.451166	0.879	0.625	0	15) Tissue Resident NK
SYK	0	0.435261	0.465	0.097	0	15) Tissue Resident NK
NMUR1	0	0.433926	0.435	0.08	0	15) Tissue Resident NK
FKBP11	0	0.433832	0.635	0.273	0	15) Tissue Resident NK
ZFP36L1	0	0.433352	0.908	0.653	0	15) Tissue Resident NK
LDB2	0	0.431602	0.371	0.018	0	15) Tissue Resident NK
CCL3L3	0	0.425496	0.37	0.069	0	15) Tissue Resident NK
CLPTM1	0	0.418556	0.5	0.158	0	15) Tissue Resident NK
FHL3	0	0.417335	0.421	0.083	0	15) Tissue Resident NK
CD244	0	0.407315	0.58	0.23	0	15) Tissue Resident NK
AGTRAP	0	0.405795	0.615	0.274	0	15) Tissue Resident NK
FOS	0	0.399149	0.382	0.115	0	15) Tissue Resident NK
ABCB1	0	0.398323	0.417	0.094	0	15) Tissue Resident NK
CAPN12	0	0.392776	0.41	0.088	0	15) Tissue Resident NK
COLQ	0	0.392025	0.336	0.034	0	15) Tissue Resident NK
IRF8	0	0.387311	0.434	0.088	0	15) Tissue Resident NK
YWHAH	0	0.381714	0.562	0.24	0	15) Tissue Resident NK
ATP8B4	0	0.365408	0.325	0.026	0	15) Tissue Resident NK
MIR181A1HG	0	0.35718	0.331	0.04	0	15) Tissue Resident NK
P2RY11	0	0.356431	0.326	0.045	0	15) Tissue Resident NK
ZBTB16	0	0.356016	0.353	0.062	0	15) Tissue Resident NK
RHOC	0	0.351782	0.455	0.154	0	15) Tissue Resident NK
ADGRG3	0	0.349815	0.271	0.003	0	15) Tissue Resident NK
GFOD1	0	0.347649	0.38	0.09	0	15) Tissue Resident NK
PILRB	0	0.343629	0.418	0.127	0	15) Tissue Resident NK
PDLIM1	0	0.340629	0.416	0.114	0	15) Tissue Resident NK
GSTM2	0	0.333494	0.262	0.055	0	15) Tissue Resident NK
CXXC5	0	0.332472	0.358	0.08	0	15) Tissue Resident NK
ICAM1	0	0.330741	0.33	0.073	0	15) Tissue Resident NK
LZTFL1	0	0.320775	0.296	0.037	0	15) Tissue Resident NK
SPRY2	0	0.317791	0.273	0.024	0	15) Tissue Resident NK
DHRS3	0	0.313363	0.348	0.086	0	15) Tissue Resident NK
DUSP6	0	0.303542	0.36	0.093	0	15) Tissue Resident NK
SASH3	8.33E-307	0.424745	0.795	0.48	1.87E-302	15) Tissue Resident NK
CST7	2.05E-304	0.515572	0.981	0.578	4.61E-300	15) Tissue Resident NK
MMP25-AS1	1.94E-302	0.358846	0.472	0.181	4.36E-298	15) Tissue Resident NK
STOM	2.90E-292	0.40832	0.742	0.395	6.51E-288	15) Tissue Resident NK
CTSD	1.87E-289	0.413292	0.775	0.446	4.19E-285	15) Tissue Resident NK
TOX	1.15E-286	0.317173	0.443	0.16	2.58E-282	15) Tissue Resident NK
MYBL1	1.29E-285	0.295326	0.37	0.122	2.91E-281	15) Tissue Resident NK
CLDND1	2.55E-280	0.298906	0.38	0.13	5.74E-276	15) Tissue Resident NK
STARD3NL	2.02E-278	0.355144	0.496	0.203	4.54E-274	15) Tissue Resident NK
TESC	1.03E-276	0.298262	0.356	0.117	2.32E-272	15) Tissue Resident NK
DENND2D	1.26E-276	0.406755	0.851	0.553	2.82E-272	15) Tissue Resident NK
XBP1	4.21E-273	0.420797	0.815	0.493	9.46E-269	15) Tissue Resident NK
ADGRE5	3.53E-272	0.410915	0.771	0.46	7.92E-268	15) Tissue Resident NK
ARID5A	1.32E-266	0.343125	0.506	0.217	2.97E-262	15) Tissue Resident NK
HELZ	4.63E-261	0.337371	0.483	0.204	1.04E-256	15) Tissue Resident NK
TNFRSF1A	4.90E-260	0.362281	0.613	0.303	1.10E-255	15) Tissue Resident NK
HCST	1.62E-257	0.369778	0.967	0.744	3.65E-253	15) Tissue Resident NK
PSTPIP1	2.01E-256	0.373353	0.622	0.319	4.53E-252	15) Tissue Resident NK
IFNAR2	3.19E-255	0.348805	0.549	0.254	7.17E-251	15) Tissue Resident NK
SLAMF7	8.90E-255	0.340594	0.513	0.223	2.00E-250	15) Tissue Resident NK
ITGB2	1.72E-248	0.349385	0.972	0.757	3.86E-244	15) Tissue Resident NK
YARS	3.70E-245	0.311321	0.449	0.185	8.31E-241	15) Tissue Resident NK
ADAM8	4.24E-244	0.353313	0.563	0.27	9.52E-240	15) Tissue Resident NK
MAPK1	6.36E-241	0.325876	0.461	0.197	1.43E-236	15) Tissue Resident NK
TTC38	7.51E-239	0.29952	0.5	0.204	1.69E-234	15) Tissue Resident NK
IKZF3	1.81E-232	0.363843	0.695	0.386	4.06E-228	15) Tissue Resident NK
PRKCH	8.17E-230	0.365737	0.779	0.478	1.84E-225	15) Tissue Resident NK
NUCB2	3.03E-223	0.34489	0.584	0.296	6.81E-219	15) Tissue Resident NK
PDCD4	3.70E-223	0.359282	0.806	0.518	8.32E-219	15) Tissue Resident NK
CD96	1.07E-222	0.354808	0.654	0.357	2.41E-218	15) Tissue Resident NK
FCRL6	1.17E-222	0.331324	0.558	0.256	2.64E-218	15) Tissue Resident NK
ID2	7.11E-222	0.372834	0.706	0.395	1.60E-217	15) Tissue Resident NK
KDELR2	1.70E-215	0.327871	0.569	0.295	3.83E-211	15) Tissue Resident NK
ACTN4	5.47E-209	0.337936	0.629	0.343	1.23E-204	15) Tissue Resident NK
CMTM3	9.23E-209	0.316901	0.531	0.263	2.07E-204	15) Tissue Resident NK
LPCAT1	5.12E-207	0.306308	0.481	0.221	1.15E-202	15) Tissue Resident NK
PTPN2	2.16E-205	0.317544	0.51	0.251	4.86E-201	15) Tissue Resident NK
CTSC	7.65E-202	0.340844	0.864	0.569	1.72E-197	15) Tissue Resident NK
SYNRG	3.01E-196	0.331218	0.645	0.374	6.76E-192	15) Tissue Resident NK
MYDGF	7.12E-194	0.308342	0.556	0.295	1.60E-189	15) Tissue Resident NK
METTL9	5.99E-189	0.298775	0.573	0.307	1.35E-184	15) Tissue Resident NK
STAT4	3.22E-180	0.303758	0.582	0.316	7.24E-176	15) Tissue Resident NK
APOBEC3G	2.57E-176	0.321714	0.654	0.382	5.77E-172	15) Tissue Resident NK
SH3BP1	9.65E-176	0.301721	0.583	0.324	2.17E-171	15) Tissue Resident NK
CD69	4.37E-171	0.297826	0.562	0.296	9.81E-167	15) Tissue Resident NK
FAM49B	1.84E-169	0.304512	0.746	0.493	4.13E-165	15) Tissue Resident NK
BSG	2.84E-168	0.3106	0.708	0.457	6.38E-164	15) Tissue Resident NK
CCL4L2	5.04E-167	0.311739	0.49	0.234	1.13E-162	15) Tissue Resident NK
CD164	4.73E-160	0.296492	0.731	0.484	1.06E-155	15) Tissue Resident NK
PDIA3	5.12E-159	0.297074	0.867	0.652	1.15E-154	15) Tissue Resident NK
GADD45B	1.85E-153	0.297795	0.517	0.286	4.15E-149	15) Tissue Resident NK
ITGAL	8.91E-148	0.296434	0.651	0.406	2.00E-143	15) Tissue Resident NK
TRBC1	2.96E-147	0.315083	0.68	0.396	6.65E-143	15) Tissue Resident NK
CTSW	1.35E-93	0.296318	0.768	0.557	3.03E-89	15) Tissue Resident NK
GZMB	0	1.57349	0.986	0.146	0	16) CD16+ NK (1)
SPON2	0	1.5314	0.966	0.159	0	16) CD16+ NK (1)
GNLY	0	1.48534	0.867	0.198	0	16) CD16+ NK (1)
FGFBP2	0	1.41	0.94	0.134	0	16) CD16+ NK (1)
CX3CR1	0	1.29222	0.954	0.157	0	16) CD16+ NK (1)
FCGR3A	0	1.27623	0.974	0.216	0	16) CD16+ NK (1)
PRF1	0	1.16729	0.995	0.502	0	16) CD16+ NK (1)
CLIC3	0	1.11772	0.869	0.177	0	16) CD16+ NK (1)
IGFBP7	0	1.00892	0.77	0.045	0	16) CD16+ NK (1)
NKG7	0	0.945882	0.999	0.592	0	16) CD16+ NK (1)
PTGDS	0	0.929716	0.296	0.011	0	16) CD16+ NK (1)
FCER1G	0	0.925574	0.887	0.246	0	16) CD16+ NK (1)
KLRF1	0	0.917574	0.859	0.174	0	16) CD16+ NK (1)
ADGRG1	0	0.910554	0.801	0.137	0	16) CD16+ NK (1)
PRSS23	0	0.904476	0.746	0.078	0	16) CD16+ NK (1)
CD247	0	0.890195	0.984	0.551	0	16) CD16+ NK (1)
KLRD1	0	0.888093	0.979	0.368	0	16) CD16+ NK (1)
SH2D1B	0	0.874284	0.787	0.115	0	16) CD16+ NK (1)
TTC38	0	0.872396	0.846	0.185	0	16) CD16+ NK (1)
TYROBP	0	0.843464	0.932	0.319	0	16) CD16+ NK (1)
HOPX	0	0.816499	0.835	0.293	0	16) CD16+ NK (1)
S1PR5	0	0.796627	0.837	0.213	0	16) CD16+ NK (1)
GZMH	0	0.794174	0.857	0.316	0	16) CD16+ NK (1)
CST7	0	0.788119	0.994	0.581	0	16) CD16+ NK (1)
TBX21	0	0.762328	0.768	0.184	0	16) CD16+ NK (1)
CTSW	0	0.756743	0.975	0.547	0	16) CD16+ NK (1)
PLAC8	0	0.713099	0.873	0.349	0	16) CD16+ NK (1)
MYOM2	0	0.697735	0.334	0.008	0	16) CD16+ NK (1)
PLEK	0	0.695809	0.929	0.441	0	16) CD16+ NK (1)
LITAF	0	0.681583	0.954	0.542	0	16) CD16+ NK (1)
CD300A	0	0.669613	0.655	0.141	0	16) CD16+ NK (1)
AKR1C3	0	0.669422	0.545	0.028	0	16) CD16+ NK (1)
EFHD2	0	0.666318	0.758	0.225	0	16) CD16+ NK (1)
FGR	0	0.654275	0.817	0.284	0	16) CD16+ NK (1)
GZMA	0	0.6342	0.99	0.578	0	16) CD16+ NK (1)
CD7	0	0.59413	0.975	0.603	0	16) CD16+ NK (1)
IL2RB	0	0.593135	0.878	0.4	0	16) CD16+ NK (1)
RAP1B	0	0.591842	0.944	0.616	0	16) CD16+ NK (1)
APMAP	0	0.57182	0.863	0.413	0	16) CD16+ NK (1)
ITGAM	0	0.563258	0.572	0.104	0	16) CD16+ NK (1)
MATK	0	0.560502	0.796	0.331	0	16) CD16+ NK (1)
IFITM2	0	0.555576	0.972	0.698	0	16) CD16+ NK (1)
KLRB1	0	0.553495	0.882	0.435	0	16) CD16+ NK (1)
ITGB2	0	0.551294	0.988	0.758	0	16) CD16+ NK (1)
GNPTAB	0	0.548669	0.649	0.198	0	16) CD16+ NK (1)
TXK	0	0.540559	0.603	0.153	0	16) CD16+ NK (1)
TPST2	0	0.540507	0.748	0.295	0	16) CD16+ NK (1)
XBP1	0	0.525872	0.877	0.492	0	16) CD16+ NK (1)
CCND3	0	0.525818	0.895	0.546	0	16) CD16+ NK (1)
JAK1	0	0.521539	0.935	0.645	0	16) CD16+ NK (1)
FCRL6	0	0.520091	0.699	0.25	0	16) CD16+ NK (1)
PXN	0	0.518391	0.674	0.228	0	16) CD16+ NK (1)
ZEB2	0	0.516196	0.679	0.221	0	16) CD16+ NK (1)
KLF2	0	0.514658	0.806	0.372	0	16) CD16+ NK (1)
CEP78	0	0.510172	0.541	0.12	0	16) CD16+ NK (1)
GZMM	0	0.507996	0.925	0.546	0	16) CD16+ NK (1)
ABI3	0	0.505853	0.756	0.322	0	16) CD16+ NK (1)
SPN	0	0.505619	0.797	0.413	0	16) CD16+ NK (1)
C1orf21	0	0.502852	0.553	0.119	0	16) CD16+ NK (1)
MBP	0	0.499524	0.883	0.503	0	16) CD16+ NK (1)
GNG2	0	0.496961	0.794	0.405	0	16) CD16+ NK (1)
CD38	0	0.49094	0.547	0.13	0	16) CD16+ NK (1)
SELPLG	0	0.490521	0.744	0.356	0	16) CD16+ NK (1)
NCR1	0	0.485619	0.565	0.125	0	16) CD16+ NK (1)
FLNA	0	0.482105	0.85	0.476	0	16) CD16+ NK (1)
PYHIN1	0	0.478825	0.727	0.317	0	16) CD16+ NK (1)
CHST2	0	0.474814	0.419	0.032	0	16) CD16+ NK (1)
TRDC	0	0.470165	0.582	0.161	0	16) CD16+ NK (1)
SH2D2A	0	0.470037	0.681	0.294	0	16) CD16+ NK (1)
BIN2	0	0.469718	0.844	0.487	0	16) CD16+ NK (1)
HSH2D	0	0.465821	0.525	0.137	0	16) CD16+ NK (1)
SRGN	0	0.459615	0.98	0.735	0	16) CD16+ NK (1)
ZAP70	0	0.457875	0.889	0.54	0	16) CD16+ NK (1)
PTGDR	0	0.449077	0.642	0.244	0	16) CD16+ NK (1)
C12orf75	0	0.448294	0.666	0.268	0	16) CD16+ NK (1)
NFATC2	0	0.443	0.67	0.298	0	16) CD16+ NK (1)
AOAH	0	0.440417	0.731	0.304	0	16) CD16+ NK (1)
ADAM8	0	0.435649	0.638	0.268	0	16) CD16+ NK (1)
SLC9A3R1	0	0.433852	0.932	0.628	0	16) CD16+ NK (1)
NCR3	0	0.425423	0.569	0.195	0	16) CD16+ NK (1)
PTPN4	0	0.424679	0.678	0.308	0	16) CD16+ NK (1)
IFITM1	0	0.411563	0.996	0.803	0	16) CD16+ NK (1)
C1orf162	0	0.411207	0.556	0.187	0	16) CD16+ NK (1)
S100B	0	0.411181	0.194	0.032	0	16) CD16+ NK (1)
CXCR2	0	0.406372	0.359	0.022	0	16) CD16+ NK (1)
LAIR1	0	0.405199	0.505	0.152	0	16) CD16+ NK (1)
LYN	0	0.400774	0.589	0.195	0	16) CD16+ NK (1)
STARD3NL	0	0.396717	0.542	0.202	0	16) CD16+ NK (1)
GSAP	0	0.395397	0.435	0.098	0	16) CD16+ NK (1)
MLC1	0	0.38351	0.349	0.031	0	16) CD16+ NK (1)
TGFBR3	0	0.381969	0.509	0.171	0	16) CD16+ NK (1)
TXNIP	0	0.380342	0.99	0.839	0	16) CD16+ NK (1)
CYBA	0	0.378558	0.985	0.81	0	16) CD16+ NK (1)
TFDP2	0	0.371757	0.429	0.111	0	16) CD16+ NK (1)
HAVCR2	0	0.36409	0.343	0.044	0	16) CD16+ NK (1)
CXXC5	0	0.361258	0.387	0.081	0	16) CD16+ NK (1)
MCTP2	0	0.358957	0.474	0.155	0	16) CD16+ NK (1)
NMUR1	0	0.358248	0.396	0.086	0	16) CD16+ NK (1)
IL18RAP	0	0.355479	0.359	0.074	0	16) CD16+ NK (1)
GK5	0	0.354006	0.361	0.076	0	16) CD16+ NK (1)
KIR3DL2	0	0.351072	0.335	0.075	0	16) CD16+ NK (1)
OSBPL5	0	0.350863	0.348	0.05	0	16) CD16+ NK (1)
LAIR2	0	0.349155	0.272	0.035	0	16) CD16+ NK (1)
LINC00299	0	0.348123	0.291	0.01	0	16) CD16+ NK (1)
ARPC2	0	0.341103	0.984	0.834	0	16) CD16+ NK (1)
KIR3DL1	0	0.341014	0.234	0.032	0	16) CD16+ NK (1)
LAT2	0	0.340776	0.467	0.139	0	16) CD16+ NK (1)
RAC2	0	0.340453	0.987	0.823	0	16) CD16+ NK (1)
TMIGD2	0	0.325473	0.363	0.099	0	16) CD16+ NK (1)
MTSS1	0	0.324389	0.406	0.11	0	16) CD16+ NK (1)
PTPN12	0	0.322782	0.335	0.063	0	16) CD16+ NK (1)
ID2	1.06E-307	0.47445	0.77	0.394	2.38E-303	16) CD16+ NK (1)
TRBC1	5.25E-307	0.542702	0.73	0.396	1.18E-302	16) CD16+ NK (1)
CHST12	5.72E-304	0.426415	0.723	0.348	1.29E-299	16) CD16+ NK (1)
CTSD	8.81E-300	0.453146	0.796	0.448	1.98E-295	16) CD16+ NK (1)
ADRB2	2.47E-297	0.373811	0.531	0.203	5.55E-293	16) CD16+ NK (1)
CCL4	1.40E-278	0.485866	0.893	0.451	3.16E-274	16) CD16+ NK (1)
DHRS7	1.01E-272	0.405626	0.812	0.474	2.27E-268	16) CD16+ NK (1)
LGALS1	5.64E-268	0.466401	0.727	0.337	1.27E-263	16) CD16+ NK (1)
MYO1F	1.33E-264	0.395636	0.763	0.398	2.99E-260	16) CD16+ NK (1)
CTSC	1.58E-264	0.40865	0.907	0.569	3.56E-260	16) CD16+ NK (1)
DDIT4	2.77E-264	0.435662	0.657	0.319	6.23E-260	16) CD16+ NK (1)
SYNE1	3.82E-257	0.402748	0.668	0.329	8.58E-253	16) CD16+ NK (1)
RUNX3	1.03E-251	0.340421	0.496	0.2	2.32E-247	16) CD16+ NK (1)
MSN	1.54E-247	0.386503	0.896	0.621	3.47E-243	16) CD16+ NK (1)
DOK2	1.19E-244	0.383032	0.723	0.379	2.68E-240	16) CD16+ NK (1)
IFITM3	2.07E-244	0.41511	0.911	0.62	4.65E-240	16) CD16+ NK (1)
OSTF1	1.83E-243	0.377529	0.822	0.501	4.12E-239	16) CD16+ NK (1)
GLIPR2	2.52E-243	0.337485	0.537	0.23	5.66E-239	16) CD16+ NK (1)
LPCAT1	7.97E-241	0.336921	0.526	0.22	1.79E-236	16) CD16+ NK (1)
ARHGEF3	5.00E-238	0.371107	0.643	0.319	1.12E-233	16) CD16+ NK (1)
PRMT2	5.15E-235	0.386071	0.821	0.499	1.16E-230	16) CD16+ NK (1)
DIP2A	2.13E-232	0.341794	0.517	0.224	4.79E-228	16) CD16+ NK (1)
FAM49B	3.62E-230	0.371988	0.817	0.491	8.14E-226	16) CD16+ NK (1)
CD244	1.75E-229	0.326008	0.549	0.235	3.93E-225	16) CD16+ NK (1)
DBI	3.74E-228	0.361891	0.822	0.523	8.40E-224	16) CD16+ NK (1)
TES	6.63E-223	0.352518	0.653	0.334	1.49E-218	16) CD16+ NK (1)
UCP2	1.89E-216	0.382553	0.87	0.573	4.25E-212	16) CD16+ NK (1)
RARRES3	1.41E-215	0.357933	0.953	0.696	3.16E-211	16) CD16+ NK (1)
PLEKHF1	9.25E-214	0.348508	0.662	0.328	2.08E-209	16) CD16+ NK (1)
TCF25	4.06E-202	0.409388	0.743	0.472	9.13E-198	16) CD16+ NK (1)
RASSF1	8.09E-202	0.339231	0.663	0.349	1.82E-197	16) CD16+ NK (1)
CD47	3.47E-187	0.336895	0.733	0.43	7.80E-183	16) CD16+ NK (1)
SYNE2	1.11E-186	0.340626	0.688	0.366	2.49E-182	16) CD16+ NK (1)
AES	5.99E-185	0.350091	0.856	0.551	1.35E-180	16) CD16+ NK (1)
ARL4C	3.52E-180	0.329237	0.67	0.367	7.91E-176	16) CD16+ NK (1)
CAST	7.14E-180	0.333237	0.778	0.467	1.60E-175	16) CD16+ NK (1)
SYTL1	5.12E-179	0.328769	0.673	0.38	1.15E-174	16) CD16+ NK (1)
PDIA3	9.32E-179	0.32458	0.898	0.652	2.09E-174	16) CD16+ NK (1)
IQGAP1	6.84E-169	0.323123	0.783	0.491	1.54E-164	16) CD16+ NK (1)
GNLY	0	1.59332	0.909	0.201	0	17) CD16+ NK (2)
GZMB	0	1.36418	0.95	0.154	0	17) CD16+ NK (2)
FGFBP2	0	1.29479	0.892	0.142	0	17) CD16+ NK (2)
FCGR3A	0	1.20517	0.938	0.224	0	17) CD16+ NK (2)
GZMH	0	1.18794	0.975	0.314	0	17) CD16+ NK (2)
CX3CR1	0	1.02228	0.873	0.168	0	17) CD16+ NK (2)
PRF1	0	0.958929	0.985	0.507	0	17) CD16+ NK (2)
NKG7	0	0.89207	0.999	0.595	0	17) CD16+ NK (2)
ADGRG1	0	0.864281	0.788	0.143	0	17) CD16+ NK (2)
KLRC3	0	0.854853	0.747	0.113	0	17) CD16+ NK (2)
KLRD1	0	0.852418	0.966	0.373	0	17) CD16+ NK (2)
SPON2	0	0.828598	0.724	0.178	0	17) CD16+ NK (2)
HOPX	0	0.764866	0.836	0.298	0	17) CD16+ NK (2)
CST7	0	0.760329	0.993	0.584	0	17) CD16+ NK (2)
CD247	0	0.745128	0.959	0.556	0	17) CD16+ NK (2)
TRDC	0	0.743375	0.679	0.159	0	17) CD16+ NK (2)
TRBC1	0	0.735602	0.85	0.392	0	17) CD16+ NK (2)
CTSW	0	0.732305	0.975	0.55	0	17) CD16+ NK (2)
LITAF	0	0.727713	0.951	0.546	0	17) CD16+ NK (2)
CCL5	0	0.713225	0.998	0.619	0	17) CD16+ NK (2)
KLRF1	0	0.674414	0.704	0.187	0	17) CD16+ NK (2)
PRSS23	0	0.658073	0.607	0.09	0	17) CD16+ NK (2)
TTC38	0	0.639481	0.708	0.198	0	17) CD16+ NK (2)
S1PR5	0	0.634096	0.751	0.222	0	17) CD16+ NK (2)
PLEK	0	0.618768	0.906	0.446	0	17) CD16+ NK (2)
CLIC3	0	0.607795	0.66	0.193	0	17) CD16+ NK (2)
C12orf75	0	0.607413	0.75	0.267	0	17) CD16+ NK (2)
TBX21	0	0.603016	0.674	0.193	0	17) CD16+ NK (2)
FCRL6	0	0.591633	0.757	0.251	0	17) CD16+ NK (2)
GZMA	0	0.566413	0.985	0.581	0	17) CD16+ NK (2)
[truncated: 1,627 more rows]

## Sheet: Supplementary Table 3
Suppl. Table 3
Gene	p_val	avg_logFC	pct.1	pct.2	p_val_adj	cluster
IFI27	1.63E-205	2.15971	0.827	0.202	3.66E-201	iMac
FTL	5.60E-168	1.35544	1	1	1.26E-163	iMac
ACTB	1.86E-154	1.44182	0.992	0.949	4.18E-150	iMac
PRDX1	4.18E-138	1.73261	0.878	0.587	9.38E-134	iMac
FTH1	2.67E-131	1.04869	1	0.991	5.98E-127	iMac
GABARAP	3.13E-130	1.69972	0.774	0.342	7.01E-126	iMac
TMSB10	1.34E-121	0.941495	1	0.987	3.01E-117	iMac
MTRNR2L12	2.69E-112	1.62308	0.737	0.328	6.04E-108	iMac
VIM	6.34E-111	1.30887	0.923	0.815	1.42E-106	iMac
MT-ATP8	1.36E-106	1.92823	0.741	0.366	3.05E-102	iMac
GPX1	1.96E-93	0.925235	0.984	0.954	4.38E-89	iMac
ATP6V0C	4.72E-84	0.979248	0.383	0.065	1.06E-79	iMac
SLC40A1	3.36E-81	1.27175	0.853	0.587	7.53E-77	iMac
MT-ND4L	4.13E-80	1.76905	0.833	0.746	9.25E-76	iMac
FCGR3B	4.93E-79	1.11834	0.263	0.028	1.11E-74	iMac
PFN1	4.93E-76	0.907196	0.919	0.72	1.11E-71	iMac
YBX1	5.06E-73	1.00237	0.89	0.773	1.13E-68	iMac
HSPA8	8.22E-72	1.40601	0.725	0.502	1.84E-67	iMac
PPIA	1.00E-71	0.988972	0.859	0.75	2.25E-67	iMac
SH3BGRL3	6.65E-71	1.01381	0.868	0.733	1.49E-66	iMac
RHOA	6.88E-69	1.21713	0.774	0.649	1.54E-64	iMac
IFITM3	2.74E-67	1.33151	0.764	0.564	6.15E-63	iMac
HMOX1	2.39E-65	1.28052	0.76	0.542	5.36E-61	iMac
NR1H3	3.62E-62	1.2947	0.473	0.179	8.11E-58	iMac
PSME2	1.78E-61	1.26601	0.658	0.405	3.98E-57	iMac
OAZ1	6.05E-61	0.783115	0.904	0.826	1.36E-56	iMac
S100A11	3.09E-59	0.83382	0.882	0.738	6.93E-55	iMac
EEF1A1	3.92E-58	0.606463	0.986	0.966	8.80E-54	iMac
NME2	7.87E-58	1.00344	0.295	0.062	1.76E-53	iMac
ITLN1	2.63E-57	1.45588	0.407	0.134	5.90E-53	iMac
NINJ1	5.67E-57	1.38424	0.599	0.357	1.27E-52	iMac
GLUL	4.51E-56	1.15801	0.782	0.689	1.01E-51	iMac
SAA1	8.14E-56	0.363175	0.045	0.454	1.82E-51	iMac
ALDOA	9.57E-55	1.03434	0.725	0.577	2.15E-50	iMac
TAGLN2	1.13E-53	1.2593	0.627	0.414	2.54E-49	iMac
AIF1	4.20E-52	0.722466	0.91	0.841	9.42E-48	iMac
PLAC8	1.00E-51	1.31908	0.595	0.356	2.24E-47	iMac
SERF2	3.04E-51	0.696353	0.91	0.848	6.82E-47	iMac
IFIT3	7.46E-51	1.02508	0.293	0.073	1.67E-46	iMac
LAP3	1.87E-50	1.24563	0.57	0.335	4.19E-46	iMac
VAMP5	1.44E-47	1.24694	0.615	0.415	3.22E-43	iMac
PCBP2	5.52E-46	1.21052	0.664	0.553	1.24E-41	iMac
MYL6	1.49E-43	0.762277	0.833	0.759	3.35E-39	iMac
GBP5	7.96E-42	0.965829	0.299	0.091	1.78E-37	iMac
SPI1	1.79E-41	1.08663	0.67	0.544	4.00E-37	iMac
VAMP8	5.11E-41	0.855869	0.76	0.735	1.15E-36	iMac
SELENBP1	1.60E-40	0.846138	0.248	0.062	3.58E-36	iMac
CALML4	2.17E-40	0.656313	0.165	0.025	4.86E-36	iMac
SAA2	1.18E-39	0.767965	0.047	0.364	2.65E-35	iMac
MS4A7	3.27E-39	0.849363	0.768	0.722	7.34E-35	iMac
CFL1	1.41E-37	0.706704	0.809	0.71	3.16E-33	iMac
PSMA6	6.73E-37	1.01722	0.318	0.115	1.51E-32	iMac
BLVRB	8.43E-37	1.0862	0.664	0.556	1.89E-32	iMac
ALDH2	9.44E-37	1.06551	0.578	0.421	2.12E-32	iMac
CLIC1	6.46E-36	0.967987	0.644	0.543	1.45E-31	iMac
ARPC3	4.74E-35	0.822296	0.76	0.698	1.06E-30	iMac
FEZ1	2.54E-34	0.838188	0.206	0.05	5.69E-30	iMac
ARPC2	4.98E-34	0.803499	0.717	0.628	1.12E-29	iMac
ARHGDIB	1.41E-33	0.817993	0.703	0.65	3.16E-29	iMac
WARS	2.10E-33	1.27293	0.356	0.157	4.71E-29	iMac
SEPP1	6.16E-33	0.386433	0.809	0.632	1.38E-28	iMac
LGALS3	6.58E-32	0.849517	0.603	0.432	1.48E-27	iMac
CBR1	1.73E-31	1.14357	0.387	0.194	3.88E-27	iMac
CORO1B	4.41E-31	1.04445	0.497	0.333	9.88E-27	iMac
TPM3	5.53E-31	0.978227	0.601	0.5	1.24E-26	iMac
UBC	4.90E-29	0.787193	0.717	0.638	1.10E-24	iMac
GNG10	6.03E-29	0.573635	0.179	0.043	1.35E-24	iMac
APOC3	8.94E-29	1.29935	0.11	0.406	2.01E-24	iMac
GAPDH	1.21E-28	0.568047	0.835	0.755	2.71E-24	iMac
MT-ND6	5.94E-28	1.42625	0.495	0.341	1.33E-23	iMac
ZYX	6.50E-28	1.13993	0.44	0.273	1.46E-23	iMac
RP11-733O18.1	1.30E-27	0.631914	0.157	0.035	2.91E-23	iMac
ANXA5	1.51E-27	0.959029	0.633	0.588	3.40E-23	iMac
ORM1	3.51E-27	1.63049	0.063	0.319	7.88E-23	iMac
PSMB10	4.83E-27	1.12153	0.393	0.226	1.08E-22	iMac
FKBP1A	5.60E-27	0.994343	0.589	0.504	1.26E-22	iMac
TYMP	1.23E-25	0.889955	0.623	0.513	2.75E-21	iMac
SPIC	1.51E-25	0.662747	0.171	0.045	3.39E-21	iMac
SRP14	3.10E-25	0.886433	0.658	0.638	6.94E-21	iMac
SNX10	3.30E-25	1.09444	0.485	0.351	7.39E-21	iMac
FABP3	3.80E-25	0.943518	0.242	0.09	8.52E-21	iMac
OSTF1	3.61E-24	1.01852	0.454	0.312	8.09E-20	iMac
LCP2	4.34E-24	1.13806	0.424	0.28	9.72E-20	iMac
MT2A	4.85E-24	0.447122	0.68	0.676	1.09E-19	iMac
TMSB4X	6.28E-24	0.251592	0.998	0.992	1.41E-19	iMac
LCP1	8.21E-24	1.04807	0.56	0.482	1.84E-19	iMac
UCP2	1.90E-23	1.05786	0.53	0.433	4.26E-19	iMac
PSMB9	1.93E-23	1.01817	0.487	0.354	4.34E-19	iMac
PYGL	2.15E-23	0.960951	0.299	0.145	4.83E-19	iMac
CSRP1	2.27E-23	0.789935	0.232	0.089	5.08E-19	iMac
RAP1B	2.52E-23	1.00998	0.35	0.195	5.65E-19	iMac
CALM3	3.35E-23	0.96402	0.517	0.41	7.51E-19	iMac
TUBA1B	4.64E-23	0.722645	0.646	0.509	1.04E-18	iMac
SULT1A1	5.49E-23	1.0601	0.342	0.188	1.23E-18	iMac
MT-ND5	6.14E-23	1.08355	0.784	0.886	1.38E-18	iMac
ME1	7.12E-23	0.85061	0.267	0.115	1.60E-18	iMac
DDAH2	1.21E-22	1.04735	0.424	0.285	2.71E-18	iMac
TGM2	2.18E-22	0.640476	0.183	0.058	4.89E-18	iMac
ALB	3.03E-22	0.80005	0.297	0.615	6.80E-18	iMac
IFIT1	5.55E-22	0.706341	0.177	0.056	1.24E-17	iMac
CCND1	5.66E-22	0.869169	0.208	0.076	1.27E-17	iMac
HK3	5.77E-22	0.694207	0.218	0.081	1.29E-17	iMac
STAT1	7.14E-22	0.873576	0.42	0.274	1.60E-17	iMac
GIMAP4	3.17E-21	0.884826	0.479	0.364	7.10E-17	iMac
SNX6	3.37E-21	1.02695	0.458	0.339	7.54E-17	iMac
RAB8A	3.50E-21	0.993546	0.312	0.164	7.85E-17	iMac
ACTN1	4.50E-21	0.931331	0.336	0.185	1.01E-16	iMac
AKR1A1	4.74E-21	0.991044	0.45	0.333	1.06E-16	iMac
OAS1	1.73E-20	1.04189	0.301	0.16	3.88E-16	iMac
COTL1	2.15E-20	0.635585	0.664	0.598	4.81E-16	iMac
YWHAB	1.74E-19	0.941402	0.562	0.531	3.90E-15	iMac
APOA2	1.99E-19	1.00972	0.106	0.341	4.47E-15	iMac
NCF1	3.75E-19	1.01181	0.389	0.255	8.40E-15	iMac
MX1	7.07E-19	0.826122	0.222	0.095	1.58E-14	iMac
PCBP1	8.14E-19	0.805676	0.589	0.577	1.82E-14	iMac
FSCN1	8.77E-19	0.813451	0.193	0.075	1.97E-14	iMac
TUBB	1.53E-18	0.943342	0.53	0.462	3.43E-14	iMac
GNPDA1	2.21E-18	0.864933	0.295	0.159	4.96E-14	iMac
RAB32	2.42E-18	0.952107	0.448	0.345	5.42E-14	iMac
UBB	1.05E-17	0.620318	0.652	0.649	2.36E-13	iMac
UBE2L6	1.06E-17	0.944656	0.377	0.253	2.38E-13	iMac
HP	1.25E-17	1.45647	0.138	0.363	2.80E-13	iMac
PLEK	1.47E-17	1.07436	0.444	0.353	3.29E-13	iMac
ALDH1A1	1.53E-17	0.855252	0.33	0.195	3.42E-13	iMac
RAC1	1.84E-17	0.665973	0.666	0.679	4.12E-13	iMac
EEF2	2.06E-17	0.703638	0.621	0.612	4.62E-13	iMac
ARPC5	2.12E-17	0.748356	0.591	0.574	4.76E-13	iMac
EPN1	2.70E-17	0.951475	0.367	0.245	6.06E-13	iMac
NAGK	2.76E-17	0.992515	0.44	0.344	6.18E-13	iMac
CALM2	2.07E-16	0.646731	0.684	0.666	4.64E-12	iMac
HSPB1	2.17E-16	0.541818	0.479	0.385	4.86E-12	iMac
ATP5E	2.27E-16	0.403419	0.878	0.894	5.09E-12	iMac
HCLS1	3.02E-16	0.844587	0.587	0.592	6.76E-12	iMac
APOA1	3.22E-16	1.19665	0.12	0.33	7.22E-12	iMac
IFIT2	4.66E-16	0.74661	0.202	0.089	1.04E-11	iMac
HCK	1.11E-15	0.904487	0.383	0.281	2.48E-11	iMac
PDE4DIP	4.00E-15	0.710426	0.228	0.113	8.97E-11	iMac
FGB	4.92E-15	0.768501	0.092	0.276	1.10E-10	iMac
FGG	4.93E-15	0.911407	0.065	0.232	1.11E-10	iMac
PSME1	6.82E-15	0.842042	0.525	0.494	1.53E-10	iMac
GRB2	7.66E-15	0.978577	0.446	0.384	1.72E-10	iMac
PABPC1	9.87E-15	0.568307	0.747	0.835	2.21E-10	iMac
DNPH1	1.24E-14	0.842037	0.35	0.243	2.79E-10	iMac
SAMHD1	2.03E-14	0.91923	0.491	0.452	4.55E-10	iMac
GBP1	2.18E-14	0.789797	0.242	0.127	4.88E-10	iMac
DOK2	2.24E-14	0.859976	0.369	0.268	5.03E-10	iMac
ADAP2	4.42E-14	0.912526	0.413	0.334	9.91E-10	iMac
ARPC1B	6.65E-14	0.668087	0.672	0.694	1.49E-09	iMac
CALM1	7.37E-14	0.87915	0.497	0.462	1.65E-09	iMac
FGA	1.04E-13	0.925621	0.047	0.192	2.33E-09	iMac
RNH1	1.30E-13	0.785104	0.44	0.369	2.91E-09	iMac
MYD88	2.58E-13	0.824807	0.275	0.166	5.79E-09	iMac
MPP1	3.33E-13	0.875584	0.305	0.201	7.46E-09	iMac
GCH1	7.10E-13	0.640085	0.155	0.065	1.59E-08	iMac
PGK1	1.59E-12	0.89178	0.477	0.45	3.57E-08	iMac
PYCARD	6.68E-12	0.812787	0.525	0.503	1.50E-07	iMac
CHCHD2	6.68E-12	0.724957	0.548	0.548	1.50E-07	iMac
NPL	7.59E-12	0.714087	0.356	0.264	1.70E-07	iMac
GNG5	8.98E-12	0.847	0.513	0.499	2.01E-07	iMac
EIF3D	1.11E-11	0.831199	0.393	0.324	2.49E-07	iMac
ATP5B	1.28E-11	0.806424	0.458	0.42	2.87E-07	iMac
GNB2	1.57E-11	0.858271	0.395	0.326	3.52E-07	iMac
RPLP0	1.71E-11	0.400871	0.737	0.701	3.83E-07	iMac
PRR13	1.71E-11	0.871565	0.483	0.469	3.84E-07	iMac
MYL12A	2.25E-11	0.647236	0.574	0.603	5.04E-07	iMac
OGFR	2.84E-11	0.786316	0.244	0.15	6.37E-07	iMac
RHOG	3.25E-11	0.782445	0.468	0.435	7.29E-07	iMac
RPL8	3.57E-11	0.342356	0.855	0.82	8.01E-07	iMac
NOP10	4.38E-11	0.795861	0.523	0.528	9.83E-07	iMac
EPB41L2	1.59E-10	0.767077	0.338	0.255	3.57E-06	iMac
GLRX	1.67E-10	0.741338	0.473	0.445	3.74E-06	iMac
PRKAR1A	1.79E-10	0.809461	0.346	0.266	4.01E-06	iMac
PDCD4	1.93E-10	0.853067	0.273	0.184	4.33E-06	iMac
NDUFA4	2.01E-10	0.665309	0.585	0.619	4.52E-06	iMac
COX16	2.09E-10	0.668964	0.159	0.078	4.69E-06	iMac
RARRES3	2.94E-10	0.836621	0.301	0.216	6.60E-06	iMac
RAB20	4.50E-10	0.947879	0.326	0.252	1.01E-05	iMac
TRIM14	6.38E-10	0.768186	0.244	0.156	1.43E-05	iMac
PPDPF	8.53E-10	0.864402	0.509	0.517	1.91E-05	iMac
SOD2	1.12E-09	0.807023	0.448	0.4	2.51E-05	iMac
EPSTI1	1.32E-09	0.869544	0.267	0.183	2.97E-05	iMac
SDCBP	1.35E-09	0.611221	0.554	0.582	3.03E-05	iMac
COX5B	1.38E-09	0.667626	0.552	0.575	3.10E-05	iMac
LYN	1.43E-09	0.866824	0.363	0.303	3.20E-05	iMac
ATP5G3	1.49E-09	0.801596	0.477	0.466	3.34E-05	iMac
CRYL1	2.27E-09	0.782246	0.269	0.185	5.09E-05	iMac
PLA2G16	2.39E-09	0.68265	0.208	0.124	5.36E-05	iMac
ABI3	2.67E-09	0.814191	0.334	0.265	5.99E-05	iMac
TMIGD3	5.59E-09	0.685275	0.238	0.152	0.000125216	iMac
PRELID1	5.63E-09	0.74112	0.424	0.385	0.000126294	iMac
RAC2	8.96E-09	0.765179	0.299	0.225	0.000200858	iMac
ACTR3	1.01E-08	0.840783	0.393	0.35	0.000226581	iMac
HSP90AA1	1.15E-08	0.428294	0.597	0.637	0.000258826	iMac
NAPA	1.17E-08	0.705323	0.234	0.155	0.000261262	iMac
ACTG1	1.25E-08	0.614039	0.637	0.678	0.000279469	iMac
MIF	1.44E-08	0.854053	0.399	0.362	0.000322664	iMac
SEPW1	1.56E-08	0.756644	0.344	0.284	0.000350201	iMac
MTCH1	1.99E-08	0.719926	0.273	0.199	0.000446138	iMac
YWHAH	2.01E-08	0.716685	0.424	0.382	0.000449644	iMac
PRDX5	3.43E-08	0.735787	0.409	0.375	0.000770076	iMac
GBP4	3.75E-08	0.57383	0.187	0.112	0.000840399	iMac
TPI1	4.33E-08	0.589987	0.523	0.528	0.000970267	iMac
GATM	7.76E-08	0.761079	0.259	0.186	0.00174012	iMac
SNAP23	9.00E-08	0.784047	0.303	0.239	0.00201791	iMac
PTGES3	9.34E-08	0.711069	0.387	0.352	0.00209479	iMac
ELF1	1.04E-07	0.252753	0.112	0.242	0.00232732	iMac
MVP	1.05E-07	0.672178	0.214	0.14	0.00235678	iMac
CFLAR	1.64E-07	0.285812	0.126	0.261	0.00367475	iMac
MT-CYB	1.75E-07	0.49741	0.914	0.979	0.00391654	iMac
RAB1B	1.76E-07	0.474245	0.171	0.101	0.00394674	iMac
CLTA	1.85E-07	0.741502	0.462	0.486	0.00415325	iMac
VAT1	2.00E-07	0.507523	0.181	0.108	0.00448071	iMac
CNBP	2.03E-07	0.718282	0.369	0.327	0.00454213	iMac
MT1E	2.55E-07	0.803803	0.202	0.128	0.00571662	iMac
NCOA4	2.69E-07	0.787917	0.379	0.346	0.0060244	iMac
CSTB	3.49E-07	0.365367	0.542	0.575	0.00783015	iMac
HSP90AB1	3.78E-07	0.712952	0.485	0.504	0.00847402	iMac
PEBP1	4.05E-07	0.757215	0.401	0.381	0.00907976	iMac
FABP1	5.60E-07	0.451511	0.065	0.16	0.0125533	iMac
EIF3H	5.71E-07	0.250138	0.261	0.455	0.0128035	iMac
LIMD2	5.77E-07	0.725341	0.365	0.335	0.0129286	iMac
BLOC1S2	6.15E-07	0.677414	0.273	0.211	0.0137952	iMac
PSMB6	6.89E-07	0.687299	0.336	0.292	0.0154504	iMac
TTR	7.41E-07	0.967768	0.065	0.16	0.0166067	iMac
VASP	7.66E-07	0.866632	0.318	0.27	0.0171777	iMac
WDR1	9.34E-07	0.750301	0.305	0.253	0.020941	iMac
ZNF385A	9.68E-07	0.701881	0.228	0.164	0.0216998	iMac
PRKCD	1.19E-06	0.51514	0.151	0.088	0.0266044	iMac
AP2M1	1.24E-06	0.770428	0.332	0.295	0.0278019	iMac
DDT	1.45E-06	0.330647	0.187	0.348	0.0324366	iMac
SNX2	1.73E-06	0.813357	0.305	0.261	0.0387919	iMac
PTPN6	1.78E-06	0.771676	0.303	0.258	0.0398302	iMac
SLC25A3	1.79E-06	0.646874	0.477	0.499	0.0400546	iMac
RGL1	1.80E-06	0.642825	0.251	0.185	0.0403471	iMac
NDUFB2	1.82E-06	0.683899	0.477	0.489	0.0407103	iMac
RFK	2.51E-06	0.635245	0.175	0.114	0.0563359	iMac
CNDP2	2.64E-06	0.692021	0.31	0.262	0.0591822	iMac
RNPEP	2.87E-06	0.756496	0.226	0.166	0.0644137	iMac
C19orf53	2.87E-06	0.289367	0.218	0.386	0.0644421	iMac
ANXA11	2.96E-06	0.654952	0.303	0.256	0.0664344	iMac
SRSF7	3.61E-06	0.25886	0.147	0.278	0.0810453	iMac
CAP1	3.91E-06	0.689636	0.46	0.485	0.0876366	iMac
ACTR2	4.51E-06	0.362844	0.269	0.468	0.101059	iMac
ADI1	4.92E-06	0.736571	0.295	0.25	0.110229	iMac
PSMB8	5.20E-06	0.778602	0.338	0.304	0.116627	iMac
PIK3AP1	5.44E-06	0.732219	0.277	0.226	0.121917	iMac
GPSM3	6.97E-06	0.702754	0.422	0.439	0.156272	iMac
SLC25A5	7.23E-06	0.547402	0.495	0.517	0.162006	iMac
MS4A6A	7.68E-06	0.302373	0.745	0.823	0.172088	iMac
SNX9	7.84E-06	0.631919	0.187	0.127	0.175843	iMac
2024-09-07	7.97E-06	0.291099	0.145	0.269	0.178593	iMac
TRIM22	8.55E-06	0.606939	0.236	0.179	0.191658	iMac
IFI35	9.87E-06	0.685053	0.226	0.171	0.221241	iMac
DYNLL1	9.95E-06	0.67651	0.489	0.525	0.22307	iMac
ADH5	1.09E-05	0.506346	0.183	0.124	0.245166	iMac
TKT	1.19E-05	0.663537	0.43	0.434	0.266205	iMac
NACA	1.27E-05	0.340128	0.705	0.722	0.284474	iMac
CARD16	1.36E-05	0.724149	0.389	0.385	0.305333	iMac
VCP	1.55E-05	0.678043	0.228	0.173	0.346781	iMac
IRF8	1.60E-05	0.740668	0.287	0.248	0.358947	iMac
SF3B6	1.64E-05	0.30972	0.159	0.285	0.36807	iMac
SQSTM1	1.83E-05	0.613389	0.393	0.378	0.410941	iMac
YWHAQ	1.85E-05	0.727784	0.267	0.22	0.414164	iMac
FNBP1	1.86E-05	0.276142	0.173	0.306	0.416581	iMac
TALDO1	2.32E-05	0.697407	0.373	0.357	0.521239	iMac
MGLL	2.35E-05	0.444611	0.159	0.102	0.526992	iMac
SH3BP1	2.39E-05	0.475273	0.159	0.104	0.535708	iMac
PFKL	2.40E-05	0.654245	0.226	0.173	0.537122	iMac
HNRNPA2B1	2.58E-05	0.644001	0.493	0.539	0.579177	iMac
AMBP	2.70E-05	0.440404	0.086	0.173	0.606364	iMac
PET100	2.81E-05	0.26115	0.185	0.323	0.630029	iMac
RAB1A	3.03E-05	0.268873	0.147	0.264	0.679105	iMac
RNF141	3.30E-05	0.68741	0.208	0.156	0.739879	iMac
PFDN5	3.42E-05	0.293514	0.754	0.814	0.767822	iMac
SNU13	3.61E-05	0.267121	0.185	0.324	0.808811	iMac
ENY2	4.31E-05	0.26852	0.214	0.364	0.965239	iMac
UQCR11	4.34E-05	0.563749	0.572	0.664	0.973164	iMac
FKBP8	4.43E-05	0.69074	0.334	0.317	0.992947	iMac
SNX1	5.15E-05	0.647475	0.175	0.124	1	iMac
MARCKSL1	5.63E-05	0.670167	0.167	0.115	1	iMac
ATP6V1G1	5.73E-05	0.652872	0.44	0.477	1	iMac
CHCHD10	7.27E-05	0.604472	0.407	0.42	1	iMac
LAMTOR5	8.64E-05	0.290647	0.196	0.331	1	iMac
DAZAP2	9.33E-05	0.687724	0.418	0.441	1	iMac
DNAJC15	0.00010505	0.303196	0.147	0.254	1	iMac
FEZ2	0.000110262	0.755664	0.259	0.219	1	iMac
UQCR10	0.000133542	0.767684	0.479	0.539	1	iMac
RNF213	0.00014993	0.268283	0.138	0.242	1	iMac
GTF3A	0.000152829	0.270319	0.171	0.292	1	iMac
PRDX3	0.000159037	0.692393	0.312	0.289	1	iMac
HNRNPA0	0.000166834	0.25403	0.171	0.286	1	iMac
LGALS9	0.000187266	0.771743	0.367	0.372	1	iMac
DPYD	0.000198586	0.308552	0.106	0.192	1	iMac
ATP5J2	0.000202844	0.63082	0.452	0.486	1	iMac
CCND3	0.000215881	0.637721	0.181	0.135	1	iMac
POMP	0.000218612	0.572465	0.493	0.554	1	iMac
NCKAP1L	0.000254692	0.598183	0.31	0.291	1	iMac
THEMIS2	0.000268948	0.6986	0.271	0.242	1	iMac
NEDD8	0.000275673	0.308111	0.267	0.433	1	iMac
MGST3	0.000279248	0.615752	0.346	0.342	1	iMac
COX8A	0.000291631	0.67337	0.489	0.557	1	iMac
MAFB	0.00029165	0.639114	0.485	0.545	1	iMac
OAZ2	0.000295896	0.269754	0.157	0.264	1	iMac
RAB10	0.000296882	0.677708	0.287	0.267	1	iMac
RPS19BP1	0.000305137	0.299607	0.153	0.257	1	iMac
NDUFC1	0.000328363	0.676577	0.295	0.272	1	iMac
RAB7A	0.00032947	0.749637	0.363	0.374	1	iMac
EIF3M	0.000340963	0.278755	0.179	0.295	1	iMac
IRF1	0.000356855	0.917661	0.238	0.203	1	iMac
UQCRC1	0.000373282	0.693573	0.259	0.227	1	iMac
IL32	0.000386669	0.282209	0.118	0.202	1	iMac
DBNL	0.000426166	0.65772	0.265	0.234	1	iMac
LGALS8	0.000442166	0.586625	0.21	0.17	1	iMac
PDLIM2	0.000498874	0.517858	0.179	0.137	1	iMac
C8orf59	0.000501683	0.293525	0.173	0.286	1	iMac
NOL7	0.000504416	0.638686	0.193	0.152	1	iMac
KHDRBS1	0.000519818	0.267559	0.11	0.194	1	iMac
HMGN3	0.000520819	0.254919	0.204	0.327	1	iMac
BLVRA	0.000534463	0.742026	0.297	0.281	1	iMac
SKAP2	0.00054073	0.340303	0.161	0.27	1	iMac
DNAJA1	0.000572144	0.692248	0.34	0.343	1	iMac
ARF1	0.000574155	0.67971	0.354	0.36	1	iMac
AKR1B1	0.000576169	0.657268	0.367	0.371	1	iMac
PSMC2	0.000619566	0.507538	0.189	0.149	1	iMac
GSTK1	0.000649857	0.680448	0.393	0.417	1	iMac
SHFM1	0.000650015	0.348757	0.257	0.407	1	iMac
KIF5B	0.000676617	0.357711	0.134	0.227	1	iMac
LY96	0.000721505	0.309081	0.312	0.486	1	iMac
HNRNPM	0.000789462	0.274051	0.147	0.242	1	iMac
FERMT3	0.000798534	0.66711	0.253	0.225	1	iMac
MRPL52	0.000812569	0.256267	0.153	0.25	1	iMac
ARHGAP4	0.000815978	0.508402	0.2	0.16	1	iMac
NECAP2	0.000860526	0.638428	0.236	0.205	1	iMac
MAX	0.000897777	0.653014	0.222	0.189	1	iMac
ABRACL	0.000908521	0.686657	0.379	0.399	1	iMac
APEX1	0.000917347	0.271641	0.128	0.215	1	iMac
RNF10	0.000974015	0.549725	0.157	0.117	1	iMac
XRN2	0.000985039	0.289497	0.126	0.211	1	iMac
PGAM1	0.000999957	0.725178	0.283	0.267	1	iMac
GIMAP6	0.00104438	0.569766	0.159	0.12	1	iMac
COX4I1	0.0011427	0.390315	0.65	0.761	1	iMac
LSM3	0.00128221	0.330608	0.181	0.29	1	iMac
ME2	0.00137695	0.627633	0.216	0.182	1	iMac
NADK	0.00138685	0.482019	0.153	0.115	1	iMac
PEPD	0.00139537	0.579791	0.22	0.187	1	iMac
GUK1	0.00140398	0.714286	0.385	0.416	1	iMac
RGS19	0.00146441	0.67367	0.263	0.242	1	iMac
PKM	0.00147081	0.656578	0.377	0.402	1	iMac
CAPZA2	0.00150153	0.656776	0.348	0.357	1	iMac
EFR3A	0.00156044	0.529049	0.181	0.144	1	iMac
FAAP20	0.00159165	0.283298	0.118	0.197	1	iMac
NUCKS1	0.00165454	0.377036	0.2	0.317	1	iMac
PA2G4	0.00175218	0.280554	0.157	0.253	1	iMac
SIGLEC7	0.00177917	0.542273	0.167	0.129	1	iMac
WIPF1	0.00182189	0.260088	0.161	0.26	1	iMac
ARL6IP4	0.00183091	0.266914	0.297	0.451	1	iMac
EIF5A	0.00198606	0.54852	0.259	0.23	1	iMac
ATP5C1	0.00201637	0.679539	0.33	0.337	1	iMac
MYL12B	0.00203518	0.516247	0.466	0.533	1	iMac
VAMP3	0.00205344	0.620827	0.181	0.146	1	iMac
CALCOCO2	0.00211199	0.61555	0.22	0.19	1	iMac
GBP2	0.00211819	0.666246	0.242	0.217	1	iMac
COX6C	0.00214957	0.599659	0.489	0.583	1	iMac
UQCC2	0.00235088	0.293764	0.106	0.177	1	iMac
YWHAZ	0.00247453	0.693409	0.356	0.38	1	iMac
POLR2L	0.00250293	0.578011	0.468	0.531	1	iMac
PYURF	0.00250607	0.298597	0.143	0.228	1	iMac
RNF114	0.00253633	0.603038	0.222	0.195	1	iMac
C19orf43	0.00273051	0.312408	0.299	0.457	1	iMac
THOC7	0.0027866	0.264326	0.108	0.179	1	iMac
DECR1	0.00326953	0.521559	0.212	0.183	1	iMac
EIF3G	0.00329995	0.28034	0.236	0.363	1	iMac
EDF1	0.00404106	0.349459	0.332	0.503	1	iMac
VAPA	0.00414001	0.314832	0.242	0.373	1	iMac
UBE2D2	0.00416164	0.270321	0.167	0.259	1	iMac
NDUFS4	0.00422093	0.332194	0.124	0.198	1	iMac
NFIC	0.00423152	0.28457	0.159	0.243	1	iMac
PIAS1	0.00425748	0.254093	0.1	0.163	1	iMac
NDUFB9	0.00434134	0.292419	0.204	0.309	1	iMac
ECH1	0.00437513	0.291307	0.161	0.251	1	iMac
TPMT	0.00472196	0.481691	0.159	0.125	1	iMac
EVL	0.00515149	0.293425	0.147	0.228	1	iMac
HNMT	0.00543596	0.633688	0.373	0.402	1	iMac
LINC01272	0.00547961	0.611264	0.291	0.284	1	iMac
TOMM22	0.0055384	0.298072	0.138	0.218	1	iMac
SBDS	0.00556453	0.27	0.104	0.167	1	iMac
POLR2I	0.00572035	0.252482	0.094	0.154	1	iMac
XRCC6	0.00583215	0.680971	0.255	0.241	1	iMac
SURF1	0.00584885	0.253175	0.116	0.184	1	iMac
GIMAP7	0.00587908	0.553513	0.259	0.24	1	iMac
BUD31	0.0061274	0.301019	0.124	0.197	1	iMac
MTMR14	0.00624216	0.458413	0.155	0.124	1	iMac
PSMC4	0.00627609	0.591593	0.171	0.142	1	iMac
C20orf27	0.00631248	0.564925	0.244	0.227	1	iMac
TFEC	0.00657901	0.260505	0.094	0.152	1	iMac
C1orf43	0.0069103	0.310275	0.161	0.247	1	iMac
EIF6	0.00695183	0.252402	0.141	0.217	1	iMac
NHP2	0.00730362	0.362908	0.132	0.205	1	iMac
OSBPL8	0.00765352	0.317385	0.128	0.201	1	iMac
FAM26F	0.00787221	0.25314	0.32	0.476	1	iMac
AAMP	0.0079126	0.477523	0.155	0.124	1	iMac
TMEM230	0.0081022	0.380394	0.173	0.267	1	iMac
MOB1A	0.00819709	0.634198	0.316	0.329	1	iMac
LAMTOR2	0.00829275	0.340306	0.23	0.344	1	iMac
SNX17	0.00830906	0.528711	0.236	0.219	1	iMac
EPB41L3	0.00862368	0.344783	0.12	0.187	1	iMac
NDUFAF3	0.00887359	0.657868	0.257	0.245	1	iMac
ARRB2	0.00891287	0.601718	0.34	0.363	1	iMac
FIS1	0.00892234	0.494677	0.204	0.312	1	iMac
HNRNPC	0.009049	0.408985	0.275	0.416	1	iMac
GADD45GIP1	0.00918029	0.383917	0.185	0.283	1	iMac
ATOX1	0.0094806	0.518673	0.395	0.43	1	iMac
CIB1	0.00951935	0.387586	0.175	0.263	1	iMac
ATG3	0.00956213	0.584341	0.267	0.26	1	iMac
C1QB	5.37E-55	0.970726	0.958	0.79	1.20E-50	TIMD4-MARCO+ Mac
C1QA	2.42E-47	0.84882	0.972	0.838	5.41E-43	TIMD4-MARCO+ Mac
CTSB	2.68E-47	0.898633	0.903	0.765	6.02E-43	TIMD4-MARCO+ Mac
FOLR2	9.45E-43	0.9281	0.504	0.271	2.12E-38	TIMD4-MARCO+ Mac
LIPA	7.57E-38	0.971755	0.695	0.491	1.70E-33	TIMD4-MARCO+ Mac
CD163	2.08E-34	0.515439	0.76	0.539	4.65E-30	TIMD4-MARCO+ Mac
LGMN	1.81E-32	0.923576	0.504	0.307	4.06E-28	TIMD4-MARCO+ Mac
SEPP11	1.21E-26	0.625399	0.808	0.586	2.71E-22	TIMD4-MARCO+ Mac
MS4A4A	5.26E-26	0.607181	0.553	0.385	1.18E-21	TIMD4-MARCO+ Mac
APOE	6.02E-26	1.02942	0.615	0.464	1.35E-21	TIMD4-MARCO+ Mac
GPNMB	1.83E-23	0.904118	0.376	0.223	4.09E-19	TIMD4-MARCO+ Mac
PLD3	2.39E-22	1.1439	0.451	0.314	5.35E-18	TIMD4-MARCO+ Mac
PSAP	2.39E-22	1.05483	0.884	0.769	5.35E-18	TIMD4-MARCO+ Mac
C1QC	2.01E-20	1.47655	0.825	0.718	4.50E-16	TIMD4-MARCO+ Mac
PLTP	3.77E-19	0.733194	0.375	0.231	8.44E-15	TIMD4-MARCO+ Mac
FUCA1	8.75E-18	0.556863	0.315	0.188	1.96E-13	TIMD4-MARCO+ Mac
CTSD	1.30E-16	0.742885	0.721	0.627	2.91E-12	TIMD4-MARCO+ Mac
MRC1	4.13E-15	0.404149	0.467	0.324	9.25E-11	TIMD4-MARCO+ Mac
CREG1	1.11E-14	0.418557	0.547	0.423	2.48E-10	TIMD4-MARCO+ Mac
RNASE1	2.76E-14	1.16366	0.233	0.132	6.19E-10	TIMD4-MARCO+ Mac
CFD	1.13E-13	0.910598	0.512	0.415	2.54E-09	TIMD4-MARCO+ Mac
ITM2B	2.57E-10	0.514055	0.809	0.707	5.76E-06	TIMD4-MARCO+ Mac
CTSL	1.18E-09	0.550938	0.391	0.299	2.65E-05	TIMD4-MARCO+ Mac
SERPING1	1.39E-09	0.710256	0.291	0.208	3.11E-05	TIMD4-MARCO+ Mac
CD63	1.42E-09	0.442149	0.671	0.598	3.18E-05	TIMD4-MARCO+ Mac
CD5L	2.27E-09	1.02763	0.501	0.379	5.08E-05	TIMD4-MARCO+ Mac
MARCO	4.88E-09	1.09578	0.519	0.418	0.000109489	TIMD4-MARCO+ Mac
CD59	9.42E-09	0.373677	0.273	0.192	0.000211234	TIMD4-MARCO+ Mac
CTSC	1.07E-08	0.745522	0.515	0.462	0.000240496	TIMD4-MARCO+ Mac
CPVL	4.71E-08	0.815531	0.5	0.437	0.0010571	TIMD4-MARCO+ Mac
GRN	4.95E-08	0.624221	0.663	0.596	0.00110934	TIMD4-MARCO+ Mac
ASAH1	1.85E-07	0.489466	0.52	0.473	0.00415646	TIMD4-MARCO+ Mac
CD68	1.86E-07	0.901781	0.677	0.654	0.00416651	TIMD4-MARCO+ Mac
LILRB5	2.78E-07	0.300265	0.247	0.169	0.00623456	TIMD4-MARCO+ Mac
HLA-E	7.66E-07	0.543696	0.735	0.7	0.0171707	TIMD4-MARCO+ Mac
VSIG4	8.53E-07	0.44198	0.507	0.451	0.0191293	TIMD4-MARCO+ Mac
FCGRT	1.15E-06	0.616694	0.686	0.651	0.0258221	TIMD4-MARCO+ Mac
A2M	1.74E-06	0.4025	0.276	0.21	0.0388995	TIMD4-MARCO+ Mac
CXCL12	1.91E-06	0.308895	0.324	0.245	0.0429246	TIMD4-MARCO+ Mac
CTSS	3.85E-06	0.433181	0.786	0.732	0.0862325	TIMD4-MARCO+ Mac
PDK4	3.91E-06	0.293548	0.406	0.328	0.0876355	TIMD4-MARCO+ Mac
TMEM176B	9.91E-06	0.413657	0.278	0.215	0.222159	TIMD4-MARCO+ Mac
TMEM176A	1.67E-05	0.277478	0.193	0.136	0.374656	TIMD4-MARCO+ Mac
C2	2.90E-05	0.287064	0.2	0.145	0.649643	TIMD4-MARCO+ Mac
TSPAN4	3.01E-05	0.295628	0.249	0.195	0.674779	TIMD4-MARCO+ Mac
APOC1	8.27E-05	0.416381	0.55	0.503	1	TIMD4-MARCO+ Mac
TMBIM6	0.00012578	0.327763	0.56	0.523	1	TIMD4-MARCO+ Mac
IGLC3	0.000195843	0.364902	0.173	0.238	1	TIMD4-MARCO+ Mac
CSF1R	0.000210691	0.331857	0.431	0.388	1	TIMD4-MARCO+ Mac
STAB1	0.000234918	0.317292	0.228	0.183	1	TIMD4-MARCO+ Mac
IGKC	0.00033702	0.393318	0.389	0.451	1	TIMD4-MARCO+ Mac
TPP1	0.000368008	0.266608	0.441	0.407	1	TIMD4-MARCO+ Mac
CECR1	0.000454123	0.348292	0.335	0.304	1	TIMD4-MARCO+ Mac
IGHG3	0.00069366	0.380383	0.116	0.168	1	TIMD4-MARCO+ Mac
CFP	0.000773829	0.618862	0.328	0.287	1	TIMD4-MARCO+ Mac
HLA-A	0.0015934	0.763165	0.779	0.723	1	TIMD4-MARCO+ Mac
SCARB2	0.00228614	0.310553	0.258	0.218	1	TIMD4-MARCO+ Mac
LAMP1	0.00287275	0.440907	0.321	0.298	1	TIMD4-MARCO+ Mac
HLA-C	0.00625849	0.842848	0.773	0.745	1	TIMD4-MARCO+ Mac
RPL26	7.70E-88	0.901925	0.953	0.796	1.73E-83	TIMD4-MARCO- Mac
JAML	3.95E-84	0.706058	0.426	0.107	8.86E-80	TIMD4-MARCO- Mac
MALAT1	5.86E-75	0.899649	0.915	0.702	1.31E-70	TIMD4-MARCO- Mac
RPL13A	1.20E-73	0.82431	0.952	0.825	2.69E-69	TIMD4-MARCO- Mac
RPS18	3.39E-73	0.848542	0.953	0.883	7.61E-69	TIMD4-MARCO- Mac
RPL27A	5.19E-70	0.790383	0.921	0.743	1.16E-65	TIMD4-MARCO- Mac
MNDA	6.26E-70	0.609698	0.484	0.156	1.40E-65	TIMD4-MARCO- Mac
RPS10	6.72E-70	0.832238	0.805	0.519	1.51E-65	TIMD4-MARCO- Mac
RPS17	1.68E-69	0.773775	0.914	0.678	3.76E-65	TIMD4-MARCO- Mac
LYZ	8.11E-67	1.29975	0.777	0.457	1.82E-62	TIMD4-MARCO- Mac
GPR183	9.16E-67	0.748582	0.403	0.115	2.05E-62	TIMD4-MARCO- Mac
CD37	4.57E-66	0.62375	0.492	0.174	1.02E-61	TIMD4-MARCO- Mac
RPL23A	1.74E-63	0.751636	0.935	0.804	3.90E-59	TIMD4-MARCO- Mac
RPL36A	2.24E-63	0.878577	0.858	0.599	5.03E-59	TIMD4-MARCO- Mac
RPL31	7.58E-62	0.806443	0.901	0.756	1.70E-57	TIMD4-MARCO- Mac
RPS27	3.49E-61	0.704249	0.983	0.942	7.83E-57	TIMD4-MARCO- Mac
RPS20	3.61E-59	0.671407	0.922	0.745	8.09E-55	TIMD4-MARCO- Mac
CLEC10A	7.55E-58	0.673022	0.362	0.107	1.69E-53	TIMD4-MARCO- Mac
PLD4	3.43E-57	0.356325	0.209	0.029	7.70E-53	TIMD4-MARCO- Mac
CSTA	1.66E-56	0.587117	0.557	0.242	3.73E-52	TIMD4-MARCO- Mac
RPS11	3.14E-56	0.669777	0.898	0.715	7.04E-52	TIMD4-MARCO- Mac
RPL10	1.19E-55	0.750365	0.973	0.937	2.66E-51	TIMD4-MARCO- Mac
RPS15A	1.35E-55	0.690562	0.959	0.88	3.02E-51	TIMD4-MARCO- Mac
RPL27	4.56E-55	0.646792	0.901	0.74	1.02E-50	TIMD4-MARCO- Mac
HLA-DQB1	2.33E-54	0.993868	0.69	0.41	5.22E-50	TIMD4-MARCO- Mac
RPL5	5.23E-54	0.660837	0.867	0.697	1.17E-49	TIMD4-MARCO- Mac
RPS2	6.26E-54	0.84059	0.924	0.831	1.40E-49	TIMD4-MARCO- Mac
HLA-DPB1	7.67E-53	1.12714	0.865	0.721	1.72E-48	TIMD4-MARCO- Mac
RP11-1143G9.4	2.34E-52	0.972047	0.482	0.196	5.25E-48	TIMD4-MARCO- Mac
RPS16	2.61E-52	0.653064	0.913	0.807	5.85E-48	TIMD4-MARCO- Mac
LGALS2	3.98E-52	0.678183	0.305	0.084	8.92E-48	TIMD4-MARCO- Mac
RPL23	2.13E-51	0.628028	0.887	0.711	4.77E-47	TIMD4-MARCO- Mac
RPS6	2.40E-51	0.723038	0.937	0.854	5.38E-47	TIMD4-MARCO- Mac
RPL35A	4.85E-51	0.656274	0.917	0.826	1.09E-46	TIMD4-MARCO- Mac
RGS2	1.81E-50	0.918643	0.58	0.292	4.06E-46	TIMD4-MARCO- Mac
BTG1	2.33E-50	0.653415	0.618	0.312	5.22E-46	TIMD4-MARCO- Mac
AREG	1.55E-49	0.956427	0.261	0.06	3.48E-45	TIMD4-MARCO- Mac
RPS29	3.58E-49	0.647195	0.958	0.89	8.03E-45	TIMD4-MARCO- Mac
RPL18A	3.90E-49	0.683342	0.928	0.834	8.74E-45	TIMD4-MARCO- Mac
RPLP2	4.23E-49	0.634168	0.949	0.858	9.48E-45	TIMD4-MARCO- Mac
RPL7	5.26E-49	0.747534	0.887	0.731	1.18E-44	TIMD4-MARCO- Mac
C10orf54	1.10E-48	0.50144	0.511	0.232	2.46E-44	TIMD4-MARCO- Mac
RPL34	2.99E-48	0.645099	0.966	0.909	6.71E-44	TIMD4-MARCO- Mac
HLA-DPA1	3.99E-48	0.846252	0.876	0.694	8.94E-44	TIMD4-MARCO- Mac
HLA-DRA	6.27E-48	0.795689	0.952	0.861	1.41E-43	TIMD4-MARCO- Mac
RPS3	7.20E-48	0.711793	0.906	0.801	1.61E-43	TIMD4-MARCO- Mac
RPL10A	1.04E-47	0.731547	0.849	0.684	2.34E-43	TIMD4-MARCO- Mac
RPS14	1.34E-47	0.648916	0.951	0.89	3.00E-43	TIMD4-MARCO- Mac
RPL21	2.76E-47	0.629883	0.955	0.899	6.18E-43	TIMD4-MARCO- Mac
ALOX5AP	1.03E-45	0.706889	0.322	0.1	2.32E-41	TIMD4-MARCO- Mac
RPL41	2.40E-45	0.612551	0.977	0.959	5.38E-41	TIMD4-MARCO- Mac
RPL6	7.20E-45	0.631615	0.904	0.796	1.61E-40	TIMD4-MARCO- Mac
RPL15	2.68E-44	0.682287	0.918	0.83	6.02E-40	TIMD4-MARCO- Mac
RPL3	4.75E-44	0.730828	0.89	0.772	1.06E-39	TIMD4-MARCO- Mac
RGS10	2.55E-43	0.562214	0.594	0.323	5.72E-39	TIMD4-MARCO- Mac
RPS24	6.03E-43	0.608589	0.946	0.878	1.35E-38	TIMD4-MARCO- Mac
CLEC4A	6.55E-43	0.279089	0.282	0.08	1.47E-38	TIMD4-MARCO- Mac
CORO1A	1.85E-42	0.400981	0.53	0.25	4.16E-38	TIMD4-MARCO- Mac
RPL32	4.57E-42	0.602001	0.956	0.899	1.02E-37	TIMD4-MARCO- Mac
RPL13	6.98E-42	0.623348	0.976	0.922	1.56E-37	TIMD4-MARCO- Mac
IL1B	1.82E-40	0.766118	0.317	0.109	4.08E-36	TIMD4-MARCO- Mac
HLA-DRB1	2.41E-40	0.775255	0.835	0.654	5.40E-36	TIMD4-MARCO- Mac
RPS7	7.16E-40	0.596629	0.883	0.76	1.60E-35	TIMD4-MARCO- Mac
RPL38	8.04E-40	0.624888	0.917	0.789	1.80E-35	TIMD4-MARCO- Mac
RPL35	1.53E-39	0.55417	0.928	0.819	3.44E-35	TIMD4-MARCO- Mac
SPINT2	2.63E-39	0.257829	0.303	0.096	5.91E-35	TIMD4-MARCO- Mac
RPS3A	5.71E-39	0.660204	0.929	0.855	1.28E-34	TIMD4-MARCO- Mac
CSF2RA	7.23E-39	0.263101	0.296	0.095	1.62E-34	TIMD4-MARCO- Mac
LPAR6	8.03E-39	0.335382	0.372	0.144	1.80E-34	TIMD4-MARCO- Mac
RPL37	2.04E-38	0.596793	0.934	0.875	4.58E-34	TIMD4-MARCO- Mac
RPS19	2.97E-38	0.587645	0.962	0.931	6.65E-34	TIMD4-MARCO- Mac
RPL29	3.26E-38	0.583363	0.908	0.787	7.30E-34	TIMD4-MARCO- Mac
RNASE6	4.30E-38	0.465474	0.616	0.353	9.64E-34	TIMD4-MARCO- Mac
RPL37A	5.47E-38	0.56339	0.949	0.872	1.23E-33	TIMD4-MARCO- Mac
PPA1	9.46E-38	0.283701	0.347	0.128	2.12E-33	TIMD4-MARCO- Mac
EEF1B2	1.24E-37	0.566217	0.774	0.562	2.78E-33	TIMD4-MARCO- Mac
C6orf48	1.57E-37	0.420153	0.468	0.222	3.51E-33	TIMD4-MARCO- Mac
IER3	1.57E-37	0.647238	0.453	0.212	3.51E-33	TIMD4-MARCO- Mac
RPL11	2.50E-37	0.567692	0.935	0.9	5.60E-33	TIMD4-MARCO- Mac
CTSH	2.87E-37	0.502029	0.515	0.268	6.43E-33	TIMD4-MARCO- Mac
PLAUR	4.23E-37	0.593891	0.458	0.216	9.48E-33	TIMD4-MARCO- Mac
RPS4X	4.27E-37	0.634891	0.889	0.798	9.58E-33	TIMD4-MARCO- Mac
HLA-DMB	4.71E-37	0.475726	0.604	0.349	1.06E-32	TIMD4-MARCO- Mac
RPS25	5.61E-37	0.491583	0.935	0.843	1.26E-32	TIMD4-MARCO- Mac
LDHB	7.55E-37	0.309321	0.384	0.153	1.69E-32	TIMD4-MARCO- Mac
CD14	1.93E-36	0.346746	0.685	0.413	4.32E-32	TIMD4-MARCO- Mac
HMGB2	1.97E-36	0.317837	0.398	0.165	4.43E-32	TIMD4-MARCO- Mac
SEC11A	2.08E-36	0.429265	0.581	0.325	4.66E-32	TIMD4-MARCO- Mac
RPL39	3.28E-36	0.489512	0.975	0.92	7.35E-32	TIMD4-MARCO- Mac
ZFAS1	4.04E-36	0.469621	0.653	0.403	9.07E-32	TIMD4-MARCO- Mac
FXYD5	5.17E-36	0.454609	0.58	0.326	1.16E-31	TIMD4-MARCO- Mac
FCGR2B	9.23E-36	0.325899	0.206	0.051	2.07E-31	TIMD4-MARCO- Mac
IL1R2	1.15E-35	0.39585	0.157	0.029	2.57E-31	TIMD4-MARCO- Mac
RPSA	1.15E-35	0.522531	0.805	0.616	2.59E-31	TIMD4-MARCO- Mac
HLA-DQA1	2.80E-35	0.587114	0.693	0.452	6.28E-31	TIMD4-MARCO- Mac
RPL24	2.90E-35	0.498038	0.858	0.697	6.49E-31	TIMD4-MARCO- Mac
RPL9	9.05E-35	0.577849	0.913	0.81	2.03E-30	TIMD4-MARCO- Mac
SNHG8	1.42E-34	0.448872	0.526	0.269	3.19E-30	TIMD4-MARCO- Mac
RPS8	1.71E-34	0.568003	0.948	0.907	3.84E-30	TIMD4-MARCO- Mac
RPS5	3.24E-34	0.541982	0.825	0.675	7.27E-30	TIMD4-MARCO- Mac
CD74	3.45E-34	0.443741	0.958	0.908	7.73E-30	TIMD4-MARCO- Mac
RPS27A	3.46E-34	0.506268	0.966	0.921	7.76E-30	TIMD4-MARCO- Mac
S100A10	5.40E-34	0.290996	0.574	0.301	1.21E-29	TIMD4-MARCO- Mac
PHACTR1	9.96E-34	0.408596	0.35	0.145	2.23E-29	TIMD4-MARCO- Mac
CLEC7A	1.21E-33	0.538885	0.526	0.278	2.72E-29	TIMD4-MARCO- Mac
NBEAL1	1.86E-33	0.450865	0.623	0.372	4.18E-29	TIMD4-MARCO- Mac
GNB2L1	2.40E-33	0.560334	0.852	0.723	5.37E-29	TIMD4-MARCO- Mac
NEAT1	2.90E-33	0.419031	0.812	0.551	6.50E-29	TIMD4-MARCO- Mac
CD83	5.75E-33	0.451395	0.425	0.2	1.29E-28	TIMD4-MARCO- Mac
RPL17	1.25E-32	0.523643	0.67	0.428	2.80E-28	TIMD4-MARCO- Mac
RPS23	1.82E-32	0.546995	0.937	0.893	4.09E-28	TIMD4-MARCO- Mac
RPL4	2.00E-32	0.550662	0.783	0.635	4.49E-28	TIMD4-MARCO- Mac
HCST	8.75E-32	0.419359	0.604	0.35	1.96E-27	TIMD4-MARCO- Mac
RPS9	9.91E-32	0.57718	0.897	0.813	2.22E-27	TIMD4-MARCO- Mac
FAU	1.31E-31	0.480441	0.894	0.792	2.93E-27	TIMD4-MARCO- Mac
EVI2B	2.97E-31	0.448293	0.519	0.291	6.67E-27	TIMD4-MARCO- Mac
MEF2C	9.93E-31	0.313125	0.432	0.203	2.23E-26	TIMD4-MARCO- Mac
RPL18	1.15E-30	0.522698	0.859	0.757	2.58E-26	TIMD4-MARCO- Mac
RPS15	1.20E-30	0.455646	0.945	0.888	2.69E-26	TIMD4-MARCO- Mac
JUNB	3.84E-30	0.748047	0.646	0.436	8.61E-26	TIMD4-MARCO- Mac
HERPUD1	5.25E-30	0.636626	0.54	0.325	1.18E-25	TIMD4-MARCO- Mac
HLA-DQB2	8.87E-30	0.265777	0.207	0.061	1.99E-25	TIMD4-MARCO- Mac
MTDH	1.20E-29	0.307206	0.468	0.244	2.70E-25	TIMD4-MARCO- Mac
CD48	1.33E-29	0.318983	0.422	0.205	2.97E-25	TIMD4-MARCO- Mac
ZFP36L2	1.34E-29	0.470548	0.573	0.356	3.01E-25	TIMD4-MARCO- Mac
SLC25A6	1.41E-29	0.519638	0.762	0.592	3.16E-25	TIMD4-MARCO- Mac
RPL12	1.42E-29	0.456722	0.948	0.915	3.18E-25	TIMD4-MARCO- Mac
COMMD6	3.37E-29	0.452191	0.674	0.453	7.56E-25	TIMD4-MARCO- Mac
GLTSCR2	3.63E-29	0.358901	0.592	0.358	8.13E-25	TIMD4-MARCO- Mac
IER2	7.48E-29	0.458186	0.546	0.318	1.68E-24	TIMD4-MARCO- Mac
NAP1L1	8.66E-29	0.44819	0.622	0.412	1.94E-24	TIMD4-MARCO- Mac
TREM2	1.08E-28	0.411895	0.255	0.092	2.42E-24	TIMD4-MARCO- Mac
EVI2A	1.56E-28	0.360962	0.379	0.177	3.50E-24	TIMD4-MARCO- Mac
CKLF	2.22E-28	0.459718	0.403	0.201	4.98E-24	TIMD4-MARCO- Mac
HLA-DRB5	2.24E-28	0.420583	0.788	0.609	5.02E-24	TIMD4-MARCO- Mac
RPL28	2.93E-28	0.5094	0.949	0.914	6.58E-24	TIMD4-MARCO- Mac
SLC2A3	3.00E-28	0.395343	0.341	0.15	6.73E-24	TIMD4-MARCO- Mac
FCGR2A	5.10E-28	0.296625	0.457	0.239	1.14E-23	TIMD4-MARCO- Mac
RPL14	5.93E-28	0.469413	0.866	0.738	1.33E-23	TIMD4-MARCO- Mac
RPL19	1.20E-27	0.490698	0.927	0.893	2.69E-23	TIMD4-MARCO- Mac
RPL36	1.34E-27	0.475393	0.928	0.845	3.01E-23	TIMD4-MARCO- Mac
CAPG	4.16E-27	0.287769	0.331	0.141	9.33E-23	TIMD4-MARCO- Mac
RPS12	5.68E-27	0.451758	0.959	0.942	1.27E-22	TIMD4-MARCO- Mac
ATF3	8.79E-27	0.391557	0.32	0.14	1.97E-22	TIMD4-MARCO- Mac
HMGN1	3.35E-26	0.267845	0.491	0.268	7.51E-22	TIMD4-MARCO- Mac
CXCR4	3.78E-26	0.681729	0.496	0.293	8.47E-22	TIMD4-MARCO- Mac
RGS1	4.19E-26	0.748288	0.487	0.295	9.39E-22	TIMD4-MARCO- Mac
RP11-347P5.1	9.32E-26	0.275115	0.213	0.072	2.09E-21	TIMD4-MARCO- Mac
UBA52	9.50E-26	0.452822	0.907	0.82	2.13E-21	TIMD4-MARCO- Mac
CST3	1.04E-25	0.282945	0.946	0.861	2.32E-21	TIMD4-MARCO- Mac
NR4A2	1.60E-25	0.438038	0.439	0.239	3.58E-21	TIMD4-MARCO- Mac
DDIT4	2.44E-25	0.325568	0.358	0.171	5.47E-21	TIMD4-MARCO- Mac
EIF3F	2.79E-25	0.321188	0.553	0.34	6.25E-21	TIMD4-MARCO- Mac
RPL7A	5.59E-25	0.473156	0.86	0.783	1.25E-20	TIMD4-MARCO- Mac
CEBPD	1.12E-24	0.42184	0.583	0.367	2.51E-20	TIMD4-MARCO- Mac
PTPRE	1.79E-24	0.29739	0.355	0.175	4.01E-20	TIMD4-MARCO- Mac
PTMA	3.00E-24	0.388965	0.924	0.866	6.72E-20	TIMD4-MARCO- Mac
RPLP1	3.32E-24	0.425086	0.976	0.957	7.43E-20	TIMD4-MARCO- Mac
RPS21	5.65E-24	0.430149	0.867	0.777	1.27E-19	TIMD4-MARCO- Mac
JUN	7.65E-24	0.468789	0.512	0.296	1.72E-19	TIMD4-MARCO- Mac
RPL22	2.65E-23	0.36535	0.889	0.772	5.94E-19	TIMD4-MARCO- Mac
HLA-DMA	3.37E-23	0.400874	0.684	0.49	7.56E-19	TIMD4-MARCO- Mac
ZNF90	4.83E-23	0.250955	0.327	0.155	1.08E-18	TIMD4-MARCO- Mac
RP5-1171I10.5	5.89E-23	0.262358	0.309	0.142	1.32E-18	TIMD4-MARCO- Mac
ITGB2	1.21E-22	0.277619	0.581	0.381	2.70E-18	TIMD4-MARCO- Mac
RSRP1	1.24E-22	0.286479	0.347	0.173	2.79E-18	TIMD4-MARCO- Mac
RPL30	1.47E-22	0.459727	0.911	0.855	3.31E-18	TIMD4-MARCO- Mac
FCN1	1.56E-22	0.567213	0.282	0.124	3.50E-18	TIMD4-MARCO- Mac
GADD45B	2.32E-22	0.366133	0.501	0.301	5.20E-18	TIMD4-MARCO- Mac
EEF1D	4.74E-22	0.360124	0.784	0.6	1.06E-17	TIMD4-MARCO- Mac
EIF3E	7.98E-22	0.344553	0.619	0.427	1.79E-17	TIMD4-MARCO- Mac
RPS28	9.15E-22	0.413069	0.966	0.94	2.05E-17	TIMD4-MARCO- Mac
DUSP2	1.27E-21	0.375289	0.315	0.152	2.86E-17	TIMD4-MARCO- Mac
BTF3	3.50E-21	0.380049	0.717	0.556	7.85E-17	TIMD4-MARCO- Mac
GLIPR1	3.57E-21	0.250441	0.439	0.246	8.00E-17	TIMD4-MARCO- Mac
IFNGR1	3.67E-21	0.31134	0.53	0.333	8.22E-17	TIMD4-MARCO- Mac
FOS	3.80E-21	0.398103	0.77	0.576	8.51E-17	TIMD4-MARCO- Mac
SRGN	1.10E-20	0.341627	0.815	0.683	2.47E-16	TIMD4-MARCO- Mac
ATP6V0B	2.39E-20	0.254866	0.564	0.357	5.35E-16	TIMD4-MARCO- Mac
ENTPD1	6.15E-20	0.294364	0.272	0.125	1.38E-15	TIMD4-MARCO- Mac
RPLP01	9.90E-20	0.397253	0.808	0.674	2.22E-15	TIMD4-MARCO- Mac
ZNF331	1.41E-19	0.419662	0.316	0.16	3.15E-15	TIMD4-MARCO- Mac
TUBA1A	6.15E-19	0.371926	0.401	0.229	1.38E-14	TIMD4-MARCO- Mac
PPP1R15A	7.20E-19	0.294519	0.319	0.16	1.61E-14	TIMD4-MARCO- Mac
SGK1	7.92E-19	0.365334	0.437	0.261	1.77E-14	TIMD4-MARCO- Mac
CCL3L3	8.35E-19	0.606066	0.32	0.166	1.87E-14	TIMD4-MARCO- Mac
CHMP1B	1.74E-18	0.360081	0.394	0.226	3.90E-14	TIMD4-MARCO- Mac
ATP5O	4.05E-18	0.261109	0.499	0.317	9.07E-14	TIMD4-MARCO- Mac
HBEGF	5.69E-18	0.364373	0.272	0.134	1.28E-13	TIMD4-MARCO- Mac
SDS	6.60E-18	0.368228	0.212	0.088	1.48E-13	TIMD4-MARCO- Mac
C3	1.62E-17	0.396418	0.378	0.224	3.62E-13	TIMD4-MARCO- Mac
BTG2	3.00E-17	0.270032	0.395	0.232	6.72E-13	TIMD4-MARCO- Mac
NR4A1	4.74E-17	0.365913	0.289	0.151	1.06E-12	TIMD4-MARCO- Mac
DUSP1	8.99E-17	0.478786	0.669	0.51	2.02E-12	TIMD4-MARCO- Mac
IFI30	9.41E-17	0.279378	0.449	0.27	2.11E-12	TIMD4-MARCO- Mac
NACA1	1.43E-16	0.334242	0.797	0.694	3.22E-12	TIMD4-MARCO- Mac
SOCS3	4.06E-16	0.27856	0.271	0.138	9.10E-12	TIMD4-MARCO- Mac
HNRNPA1	1.17E-15	0.259089	0.681	0.509	2.62E-11	TIMD4-MARCO- Mac
SMDT1	3.00E-15	0.260364	0.377	0.217	6.72E-11	TIMD4-MARCO- Mac
FOSB	4.05E-14	0.283145	0.454	0.292	9.08E-10	TIMD4-MARCO- Mac
RPS26	4.58E-14	0.299147	0.841	0.761	1.03E-09	TIMD4-MARCO- Mac
RPS13	1.73E-13	0.350406	0.932	0.906	3.87E-09	TIMD4-MARCO- Mac
CCL4L2	9.85E-13	0.351293	0.378	0.231	2.21E-08	TIMD4-MARCO- Mac
TXNIP	3.10E-12	0.2783	0.59	0.442	6.94E-08	TIMD4-MARCO- Mac
INSIG1	1.31E-11	0.264386	0.247	0.138	2.95E-07	TIMD4-MARCO- Mac
SELK	1.42E-10	0.262286	0.415	0.285	3.18E-06	TIMD4-MARCO- Mac
SNHG25	9.82E-10	0.264507	0.258	0.159	2.20E-05	TIMD4-MARCO- Mac
ZFP36	1.55E-09	0.443278	0.598	0.5	3.48E-05	TIMD4-MARCO- Mac
H3F3B	1.74E-09	0.319533	0.745	0.645	3.90E-05	TIMD4-MARCO- Mac
CXCL8	2.58E-06	0.277779	0.159	0.097	0.057856	TIMD4-MARCO- Mac
TPT1	8.93E-06	0.325449	0.972	0.955	0.20029	TIMD4-MARCO- Mac
VCAM1	7.28E-167	1.31729	0.758	0.158	1.63E-162	TIMD4+ Mac
CD1631	2.59E-98	0.90755	0.937	0.555	5.80E-94	TIMD4+ Mac
LYVE1	1.80E-90	0.880098	0.586	0.154	4.03E-86	TIMD4+ Mac
CETP	1.93E-82	0.41042	0.465	0.093	4.32E-78	TIMD4+ Mac
LILRB51	9.78E-79	0.495674	0.526	0.134	2.19E-74	TIMD4+ Mac
MARCO1	1.13E-76	0.456445	0.848	0.379	2.53E-72	TIMD4+ Mac
MAF	2.57E-72	0.655511	0.685	0.27	5.77E-68	TIMD4+ Mac
RND3	2.37E-71	0.412958	0.313	0.048	5.31E-67	TIMD4+ Mac
MRC11	2.85E-69	0.599579	0.738	0.305	6.39E-65	TIMD4+ Mac
CXCL121	3.50E-68	0.493307	0.633	0.205	7.86E-64	TIMD4+ Mac
BASP1	7.99E-67	0.561324	0.611	0.217	1.79E-62	TIMD4+ Mac
SDC3	2.66E-64	0.767026	0.445	0.126	5.96E-60	TIMD4+ Mac
SIGLEC1	4.19E-60	0.407619	0.403	0.102	9.41E-56	TIMD4+ Mac
PDK41	6.12E-58	0.676509	0.671	0.296	1.37E-53	TIMD4+ Mac
LIPA1	3.27E-55	0.369263	0.864	0.505	7.34E-51	TIMD4+ Mac
CREG11	6.88E-54	0.493547	0.772	0.409	1.54E-49	TIMD4+ Mac
CTSB1	1.35E-50	0.324924	0.96	0.785	3.02E-46	TIMD4+ Mac
MPEG1	1.73E-50	0.549431	0.696	0.332	3.89E-46	TIMD4+ Mac
AXL	2.48E-49	0.436449	0.515	0.187	5.56E-45	TIMD4+ Mac
SLC40A11	1.42E-47	0.378963	0.949	0.574	3.18E-43	TIMD4+ Mac
STOM	6.16E-47	0.409191	0.485	0.179	1.38E-42	TIMD4+ Mac
RBP7	1.12E-46	0.436258	0.575	0.233	2.52E-42	TIMD4+ Mac
SLC7A8	2.30E-45	0.307043	0.32	0.08	5.16E-41	TIMD4+ Mac
SCD	2.92E-45	0.37968	0.456	0.153	6.55E-41	TIMD4+ Mac
SLCO2B1	8.62E-40	0.374343	0.497	0.198	1.93E-35	TIMD4+ Mac
PRNP	5.81E-37	0.410573	0.479	0.204	1.30E-32	TIMD4+ Mac
METTL7A	9.92E-37	0.421043	0.523	0.238	2.22E-32	TIMD4+ Mac
TPP11	7.44E-36	0.434889	0.669	0.372	1.67E-31	TIMD4+ Mac
C21	2.85E-35	0.32923	0.367	0.126	6.40E-31	TIMD4+ Mac
CCR1	2.09E-34	0.36455	0.432	0.172	4.68E-30	TIMD4+ Mac
ABCA1	3.31E-33	0.301515	0.414	0.163	7.43E-29	TIMD4+ Mac
C6orf62	4.52E-32	0.384798	0.595	0.318	1.01E-27	TIMD4+ Mac
CD591	2.64E-31	0.32553	0.43	0.18	5.92E-27	TIMD4+ Mac
ARL4C	8.16E-29	0.361103	0.414	0.175	1.83E-24	TIMD4+ Mac
ETNK1	3.58E-28	0.264831	0.349	0.132	8.03E-24	TIMD4+ Mac
PRKCB	3.73E-26	0.346724	0.36	0.155	8.36E-22	TIMD4+ Mac
ARRDC3	6.49E-26	0.276006	0.349	0.138	1.45E-21	TIMD4+ Mac
EGR1	8.09E-25	0.454757	0.349	0.146	1.81E-20	TIMD4+ Mac
ATP1B1	1.25E-24	0.262757	0.362	0.153	2.80E-20	TIMD4+ Mac
CD81	1.39E-24	0.389879	0.53	0.282	3.12E-20	TIMD4+ Mac
CD164	2.99E-24	0.274686	0.564	0.31	6.71E-20	TIMD4+ Mac
MERTK	5.59E-24	0.25784	0.322	0.127	1.25E-19	TIMD4+ Mac
C1QA1	2.67E-22	0.393476	0.996	0.863	5.99E-18	TIMD4+ Mac
CD84	1.17E-21	0.250559	0.434	0.219	2.63E-17	TIMD4+ Mac
TMEM123	1.62E-20	0.262272	0.519	0.298	3.62E-16	TIMD4+ Mac
ARL6IP1	1.10E-19	0.307606	0.47	0.26	2.47E-15	TIMD4+ Mac
MSR1	2.80E-19	0.251089	0.624	0.38	6.27E-15	TIMD4+ Mac
CD4	3.09E-19	0.288858	0.51	0.3	6.94E-15	TIMD4+ Mac
C1QB1	6.83E-19	0.342253	0.969	0.825	1.53E-14	TIMD4+ Mac
VMO1	1.32E-18	0.368301	0.356	0.168	2.97E-14	TIMD4+ Mac
FKBP5	4.14E-18	0.334114	0.463	0.26	9.29E-14	TIMD4+ Mac
CMTM6	3.95E-17	0.272256	0.506	0.293	8.85E-13	TIMD4+ Mac
IQGAP1	4.06E-17	0.268956	0.517	0.313	9.11E-13	TIMD4+ Mac
MT-ND1	9.13E-17	0.376593	0.987	0.928	2.05E-12	TIMD4+ Mac
MT-ND4	2.89E-16	0.372609	0.987	0.94	6.48E-12	TIMD4+ Mac
TTYH3	6.37E-12	0.251567	0.242	0.12	1.43E-07	TIMD4+ Mac
ICAM1	7.58E-12	0.266475	0.224	0.108	1.70E-07	TIMD4+ Mac
WSB1	1.54E-10	0.250321	0.544	0.383	3.44E-06	TIMD4+ Mac
MT-CO3	2.14E-10	0.373399	0.993	0.965	4.80E-06	TIMD4+ Mac
MT-ND2	4.28E-09	0.342688	0.98	0.907	9.59E-05	TIMD4+ Mac
CCL4	9.87E-09	1.02563	0.488	0.361	0.000221306	TIMD4+ Mac
CFD1	1.59E-08	0.370062	0.57	0.426	0.000356401	TIMD4+ Mac
CCL3	1.82E-07	0.768853	0.515	0.392	0.0040906	TIMD4+ Mac
CCL4L21	0.000114837	0.791365	0.327	0.257	1	TIMD4+ Mac
MCEMP1	1.54E-173	0.747996	0.353	0.005	3.45E-169	SAMac
FCN11	2.71E-160	1.78623	0.777	0.111	6.08E-156	SAMac
S100A6	3.09E-136	2.41638	0.982	0.398	6.94E-132	SAMac
OLR1	7.33E-135	1.10023	0.58	0.064	1.64E-130	SAMac
S100A4	2.61E-125	2.40949	0.987	0.472	5.84E-121	SAMac
CD52	3.19E-125	2.01849	0.929	0.261	7.15E-121	SAMac
CAPG1	5.51E-121	1.04119	0.754	0.14	1.24E-116	SAMac
RETN	2.74E-116	0.932664	0.348	0.019	6.14E-112	SAMac
S100A8	6.01E-113	2.73492	0.768	0.179	1.35E-108	SAMac
LSP1	1.74E-104	1.12529	0.835	0.21	3.90E-100	SAMac
RGCC	4.05E-98	1.03532	0.531	0.077	9.07E-94	SAMac
S100A101	8.98E-94	1.41174	0.888	0.325	2.01E-89	SAMac
CSTA1	1.69E-93	1.00048	0.897	0.271	3.80E-89	SAMac
RGS21	6.78E-92	1.30202	0.92	0.316	1.52E-87	SAMac
LGALS1	6.78E-91	1.65019	0.991	0.565	1.52E-86	SAMac
CD9	2.04E-90	1.21233	0.616	0.119	4.57E-86	SAMac
BTG11	5.49E-89	1.19932	0.924	0.342	1.23E-84	SAMac
TSPO	5.31E-87	1.15178	0.924	0.352	1.19E-82	SAMac
PLAUR1	1.49E-86	0.98753	0.817	0.23	3.34E-82	SAMac
ALOX5AP1	2.15E-85	1.16277	0.607	0.117	4.81E-81	SAMac
BCL2A1	2.55E-85	0.857551	0.576	0.106	5.72E-81	SAMac
APOBEC3A	5.18E-84	0.368867	0.156	0.001	1.16E-79	SAMac
AQP9	1.21E-82	0.354963	0.214	0.008	2.72E-78	SAMac
CORO1A1	5.25E-82	1.03312	0.839	0.275	1.18E-77	SAMac
SLC2A31	5.34E-81	0.897182	0.674	0.157	1.20E-76	SAMac
CXCR41	3.04E-80	1.04556	0.875	0.299	6.81E-76	SAMac
GLIPR2	3.68E-80	0.644924	0.455	0.068	8.25E-76	SAMac
JUNB1	3.98E-78	1.14786	0.96	0.448	8.92E-74	SAMac
IGKC1	1.68E-77	1.09183	0.942	0.386	3.76E-73	SAMac
CST6	5.10E-76	0.463601	0.237	0.014	1.14E-71	SAMac
S100A111	6.10E-76	1.24903	0.987	0.743	1.37E-71	SAMac
DUSP21	8.02E-76	0.85613	0.652	0.154	1.80E-71	SAMac
CLEC5A	3.28E-75	0.516369	0.317	0.031	7.35E-71	SAMac
S100A12	3.14E-73	0.637181	0.25	0.018	7.03E-69	SAMac
LYZ1	1.37E-71	1.12962	0.969	0.499	3.08E-67	SAMac
RP11-1143G9.41	3.32E-71	1.06046	0.75	0.226	7.44E-67	SAMac
ATP1B3	8.27E-71	0.902706	0.75	0.232	1.85E-66	SAMac
HCST1	5.00E-68	0.982561	0.915	0.37	1.12E-63	SAMac
FN1	1.29E-67	1.39673	0.321	0.038	2.89E-63	SAMac
GAPT	7.77E-67	0.60812	0.353	0.048	1.74E-62	SAMac
MALAT11	9.38E-66	0.957473	1	0.734	2.10E-61	SAMac
RPLP21	1.36E-65	0.953105	0.991	0.871	3.04E-61	SAMac
CD69	2.86E-65	0.60103	0.527	0.112	6.41E-61	SAMac
RPL18A1	3.04E-65	0.959874	0.991	0.846	6.82E-61	SAMac
EMP3	3.96E-64	1.02313	0.826	0.326	8.88E-60	SAMac
TREM1	4.94E-64	0.447192	0.304	0.035	1.11E-59	SAMac
S100A9	5.41E-64	2.37989	0.879	0.434	1.21E-59	SAMac
THBD	1.15E-63	0.684928	0.42	0.074	2.58E-59	SAMac
SLC11A1	1.60E-63	0.603571	0.46	0.089	3.58E-59	SAMac
CKLF1	5.65E-63	0.806644	0.692	0.213	1.27E-58	SAMac
RPS241	1.15E-62	0.901162	0.996	0.886	2.58E-58	SAMac
SORL1	3.40E-62	0.602711	0.469	0.096	7.61E-58	SAMac
DUSP11	2.50E-61	1.03751	0.942	0.516	5.60E-57	SAMac
CYBA	3.54E-61	0.932293	0.982	0.713	7.93E-57	SAMac
PLP2	2.04E-60	0.494493	0.393	0.067	4.56E-56	SAMac
SLC25A37	3.11E-60	0.519384	0.42	0.078	6.96E-56	SAMac
POLE4	5.97E-60	0.457927	0.616	0.164	1.34E-55	SAMac
H3F3A	1.01E-59	0.939793	0.969	0.766	2.27E-55	SAMac
MNDA1	2.31E-59	0.71468	0.679	0.2	5.18E-55	SAMac
ICAM3	4.52E-59	0.341646	0.317	0.043	1.01E-54	SAMac
ANXA2	6.93E-59	0.919538	0.857	0.379	1.55E-54	SAMac
STXBP2	9.85E-58	0.83015	0.621	0.183	2.21E-53	SAMac
NEAT11	2.46E-57	0.910663	0.991	0.584	5.52E-53	SAMac
NR4A21	5.08E-57	0.756228	0.75	0.249	1.14E-52	SAMac
RPL71	5.98E-57	0.899416	0.982	0.751	1.34E-52	SAMac
UBA521	6.91E-57	0.786085	0.991	0.829	1.55E-52	SAMac
ASGR1	8.70E-57	0.510707	0.442	0.092	1.95E-52	SAMac
RPS171	1.23E-56	0.871461	0.987	0.715	2.75E-52	SAMac
ZNF3311	1.53E-56	0.715406	0.603	0.164	3.44E-52	SAMac
C15orf48	7.70E-56	1.3283	0.362	0.062	1.73E-51	SAMac
SRGN1	1.12E-55	1.07982	0.964	0.695	2.51E-51	SAMac
PHPT1	1.87E-55	0.598354	0.643	0.193	4.20E-51	SAMac
RPS22	3.39E-55	0.805712	0.987	0.843	7.61E-51	SAMac
RPS141	5.47E-55	0.820978	0.991	0.898	1.23E-50	SAMac
SOCS31	1.10E-54	0.673589	0.54	0.14	2.47E-50	SAMac
CATSPER1	1.35E-54	0.312077	0.232	0.023	3.02E-50	SAMac
FLNA	1.84E-54	0.607584	0.482	0.112	4.13E-50	SAMac
PLXDC2	1.91E-54	0.599466	0.522	0.134	4.27E-50	SAMac
RPS101	2.24E-54	0.877168	0.96	0.559	5.02E-50	SAMac
RPL101	3.44E-54	0.788034	0.991	0.942	7.71E-50	SAMac
IGLC31	4.34E-54	0.458919	0.625	0.181	9.74E-50	SAMac
FAU1	4.99E-54	0.765095	0.978	0.804	1.12E-49	SAMac
RPL271	5.53E-54	0.783213	0.982	0.763	1.24E-49	SAMac
MYL61	2.57E-53	0.7927	0.991	0.753	5.77E-49	SAMac
SLC16A3	4.66E-53	0.511409	0.545	0.145	1.04E-48	SAMac
CTSH1	5.93E-53	0.609552	0.799	0.289	1.33E-48	SAMac
RPS181	8.61E-53	0.79319	1	0.892	1.93E-48	SAMac
RPL261	1.70E-52	0.862343	0.996	0.822	3.82E-48	SAMac
RPL131	3.26E-52	0.759436	0.996	0.93	7.30E-48	SAMac
RPS91	3.63E-52	0.771268	0.987	0.821	8.14E-48	SAMac
ARPC4	8.50E-52	0.593845	0.737	0.272	1.91E-47	SAMac
IGHA1	8.90E-52	0.60796	0.661	0.217	2.00E-47	SAMac
SH3BGRL31	1.19E-51	0.799023	0.987	0.737	2.67E-47	SAMac
RPL321	1.59E-51	0.800424	0.991	0.906	3.58E-47	SAMac
RPS31	1.73E-51	0.777457	0.996	0.812	3.87E-47	SAMac
RPS161	2.44E-51	0.776773	0.991	0.82	5.47E-47	SAMac
IGHG31	3.83E-51	0.622127	0.491	0.121	8.59E-47	SAMac
HMGA1	5.98E-51	0.494085	0.549	0.148	1.34E-46	SAMac
IGLC2	6.18E-51	0.691931	0.647	0.211	1.39E-46	SAMac
IFI301	8.21E-51	0.707799	0.746	0.278	1.84E-46	SAMac
H3F3B1	8.94E-51	0.820193	0.978	0.644	2.00E-46	SAMac
RPL13A1	1.63E-50	0.79081	0.987	0.846	3.65E-46	SAMac
RPL27A1	2.31E-50	0.773155	0.987	0.77	5.18E-46	SAMac
CD371	2.48E-50	0.521266	0.683	0.217	5.55E-46	SAMac
GAPDH1	3.44E-50	0.824379	0.987	0.75	7.71E-46	SAMac
PDLIM7	5.48E-50	0.27658	0.268	0.035	1.23E-45	SAMac
TMSB4X1	1.07E-49	0.758869	0.996	0.993	2.40E-45	SAMac
RPS61	1.29E-49	0.783186	0.991	0.865	2.90E-45	SAMac
ENO1	1.75E-49	0.76688	0.853	0.401	3.93E-45	SAMac
RPS111	2.40E-49	0.745682	0.991	0.741	5.38E-45	SAMac
COMMD61	4.02E-49	0.693647	0.924	0.472	9.02E-45	SAMac
RPL111	4.78E-48	0.688039	0.991	0.902	1.07E-43	SAMac
TMA7	5.31E-48	0.722802	0.942	0.568	1.19E-43	SAMac
RPL10A1	1.09E-47	0.747435	0.982	0.703	2.45E-43	SAMac
RPL281	3.28E-47	0.718389	1	0.916	7.36E-43	SAMac
RPL211	3.34E-47	0.747466	0.987	0.906	7.48E-43	SAMac
TYMP1	3.88E-47	0.735372	0.951	0.496	8.69E-43	SAMac
SRSF2	4.31E-47	0.518055	0.696	0.252	9.65E-43	SAMac
RPL35A1	5.61E-47	0.670267	0.996	0.836	1.26E-42	SAMac
RPS151	8.66E-47	0.679435	0.996	0.894	1.94E-42	SAMac
PFN11	9.41E-47	0.746692	0.978	0.735	2.11E-42	SAMac
FXYD51	1.16E-46	0.668848	0.821	0.352	2.61E-42	SAMac
NDUFB91	2.03E-46	0.437244	0.705	0.255	4.55E-42	SAMac
RPS271	5.38E-46	0.737448	0.996	0.948	1.21E-41	SAMac
RPL311	7.38E-46	0.685172	0.987	0.775	1.66E-41	SAMac
RPL23A1	8.81E-46	0.723457	0.991	0.823	1.97E-41	SAMac
RPS3A1	1.24E-45	0.714176	0.991	0.864	2.79E-41	SAMac
B2M	1.62E-45	0.598176	1	0.976	3.63E-41	SAMac
NDUFA11	2.43E-45	0.612488	0.786	0.337	5.44E-41	SAMac
ATP6V0D1	2.76E-45	0.432185	0.737	0.283	6.19E-41	SAMac
IER21	4.40E-45	0.613442	0.826	0.336	9.86E-41	SAMac
PSMB3	5.91E-45	0.454281	0.763	0.307	1.33E-40	SAMac
ATP5EP2	8.09E-45	0.518248	0.513	0.148	1.81E-40	SAMac
RPL411	1.15E-44	0.673241	1	0.961	2.59E-40	SAMac
COTL11	1.52E-44	0.826964	0.924	0.583	3.40E-40	SAMac
CKS2	1.93E-44	0.492044	0.451	0.114	4.33E-40	SAMac
SUB1	3.43E-44	0.573624	0.929	0.431	7.69E-40	SAMac
TUBA1A1	8.19E-44	0.568508	0.674	0.237	1.84E-39	SAMac
RPL151	1.41E-43	0.670345	0.987	0.841	3.16E-39	SAMac
BANF1	1.67E-43	0.464578	0.607	0.201	3.75E-39	SAMac
GSTO1	2.40E-43	0.665217	0.826	0.394	5.37E-39	SAMac
IER31	4.03E-43	0.547077	0.688	0.236	9.04E-39	SAMac
RPL181	1.25E-42	0.660387	0.991	0.765	2.80E-38	SAMac
RPS191	1.27E-42	0.652398	0.991	0.934	2.85E-38	SAMac
NME1	1.30E-42	0.385625	0.321	0.062	2.91E-38	SAMac
NDUFB21	1.69E-42	0.495612	0.911	0.45	3.79E-38	SAMac
ATP6V1F	1.88E-42	0.718457	0.844	0.42	4.21E-38	SAMac
RPL91	1.99E-42	0.677438	0.982	0.823	4.45E-38	SAMac
RPL241	2.31E-42	0.678637	0.978	0.716	5.17E-38	SAMac
NDUFS6	2.75E-42	0.460204	0.754	0.309	6.16E-38	SAMac
PKM1	2.94E-42	0.584743	0.799	0.363	6.60E-38	SAMac
RPL81	4.10E-42	0.654309	0.978	0.813	9.18E-38	SAMac
RSRP11	4.57E-42	0.445988	0.58	0.185	1.02E-37	SAMac
RPSA1	4.70E-42	0.698992	0.973	0.637	1.05E-37	SAMac
PSMA2	5.95E-42	0.534357	0.571	0.194	1.33E-37	SAMac
PFDN2	9.57E-42	0.292054	0.589	0.188	2.15E-37	SAMac
C19orf531	1.35E-41	0.415828	0.777	0.321	3.03E-37	SAMac
LINC00152	1.47E-41	0.538421	0.504	0.153	3.30E-37	SAMac
SSR4	1.55E-41	0.533078	0.853	0.381	3.48E-37	SAMac
RPS81	1.71E-41	0.682503	0.996	0.911	3.84E-37	SAMac
RPLP11	1.75E-41	0.650173	0.996	0.958	3.91E-37	SAMac
RPL351	1.84E-41	0.668249	0.987	0.834	4.12E-37	SAMac
RPS121	2.58E-41	0.641804	0.987	0.942	5.78E-37	SAMac
SNRPD2	3.22E-41	0.541119	0.79	0.352	7.22E-37	SAMac
CYCS	4.24E-41	0.608383	0.714	0.287	9.51E-37	SAMac
FOS1	4.29E-41	0.701155	0.955	0.596	9.61E-37	SAMac
ATP6V0B1	5.76E-41	0.597069	0.817	0.374	1.29E-36	SAMac
SNRPG	6.57E-41	0.494156	0.741	0.316	1.47E-36	SAMac
TYROBP	7.44E-41	0.555119	0.996	0.888	1.67E-36	SAMac
EIF4EBP1	1.28E-40	0.34733	0.513	0.155	2.86E-36	SAMac
RPL33	2.14E-40	0.649256	0.991	0.785	4.80E-36	SAMac
MINOS1	2.35E-40	0.563821	0.763	0.343	5.27E-36	SAMac
RPL391	2.40E-40	0.754029	0.996	0.929	5.39E-36	SAMac
VCAN	4.60E-40	0.596481	0.277	0.049	1.03E-35	SAMac
SERF21	4.71E-40	0.642171	0.987	0.848	1.06E-35	SAMac
PHACTR11	5.75E-40	0.432985	0.536	0.167	1.29E-35	SAMac
RPL341	1.23E-39	0.707636	0.991	0.918	2.76E-35	SAMac
CFL11	1.43E-39	0.574703	0.987	0.705	3.22E-35	SAMac
RPL191	1.74E-39	0.584496	0.991	0.894	3.91E-35	SAMac
LGALS21	1.76E-39	0.382352	0.442	0.113	3.94E-35	SAMac
GPX4	1.93E-39	0.737439	0.951	0.56	4.32E-35	SAMac
ITGB21	2.17E-39	0.569975	0.848	0.395	4.86E-35	SAMac
GK	3.69E-39	0.40722	0.335	0.072	8.27E-35	SAMac
CNPY3	4.62E-39	0.437562	0.719	0.287	1.04E-34	SAMac
APRT	6.41E-39	0.554007	0.759	0.342	1.44E-34	SAMac
RPS71	7.72E-39	0.628455	0.987	0.774	1.73E-34	SAMac
RPS27A1	9.26E-39	0.571655	0.996	0.927	2.08E-34	SAMac
RBX1	1.19E-38	0.416258	0.817	0.36	2.66E-34	SAMac
SNRPB	1.40E-38	0.329436	0.612	0.215	3.14E-34	SAMac
TRAPPC1	1.72E-38	0.395092	0.746	0.305	3.85E-34	SAMac
CDA	1.77E-38	0.262255	0.152	0.013	3.97E-34	SAMac
PSENEN	1.85E-38	0.373688	0.451	0.128	4.14E-34	SAMac
RPS201	3.88E-38	0.579721	0.991	0.772	8.70E-34	SAMac
RPS15A1	5.72E-38	0.647788	0.996	0.892	1.28E-33	SAMac
RPS51	7.23E-38	0.63898	0.973	0.69	1.62E-33	SAMac
CHMP4A	7.41E-38	0.424292	0.504	0.162	1.66E-33	SAMac
LITAF	8.15E-38	0.757291	0.723	0.316	1.83E-33	SAMac
SRSF3	1.23E-37	0.577541	0.688	0.292	2.77E-33	SAMac
ANXA1	1.37E-37	0.825169	0.768	0.358	3.07E-33	SAMac
PTMA1	1.58E-37	0.582876	0.987	0.871	3.55E-33	SAMac
SPP1	1.98E-37	1.32919	0.259	0.046	4.43E-33	SAMac
GMFG	2.97E-37	0.594424	0.888	0.478	6.66E-33	SAMac
GSTP1	3.12E-37	0.616865	0.92	0.516	6.99E-33	SAMac
C11orf31	5.07E-37	0.469952	0.763	0.338	1.14E-32	SAMac
HLA-B	6.15E-37	0.514993	0.991	0.834	1.38E-32	SAMac
LDHA	6.18E-37	0.558468	0.71	0.302	1.38E-32	SAMac
RPL301	1.10E-36	0.580778	0.991	0.859	2.46E-32	SAMac
FABP5	1.39E-36	1.6409	0.656	0.273	3.13E-32	SAMac
ATP5G1	2.12E-36	0.40803	0.549	0.19	4.74E-32	SAMac
RPS251	2.66E-36	0.57304	0.996	0.855	5.97E-32	SAMac
NPC2	2.95E-36	0.615003	0.987	0.76	6.61E-32	SAMac
COX7A2	3.41E-36	0.472326	0.902	0.478	7.65E-32	SAMac
CD481	3.54E-36	0.45066	0.621	0.228	7.93E-32	SAMac
CCDC109B	3.65E-36	0.376513	0.406	0.113	8.18E-32	SAMac
H2AFV	5.00E-36	0.414314	0.585	0.218	1.12E-31	SAMac
RPL61	7.69E-36	0.591983	0.982	0.809	1.73E-31	SAMac
ATP5O1	1.03E-35	0.485256	0.75	0.329	2.31E-31	SAMac
LSM4	1.72E-35	0.345527	0.504	0.165	3.85E-31	SAMac
MTRNR2L1	1.76E-35	0.485838	0.406	0.108	3.94E-31	SAMac
LAT2	1.97E-35	0.35826	0.411	0.115	4.41E-31	SAMac
RPL231	2.32E-35	0.633347	0.987	0.735	5.19E-31	SAMac
PPP4C	2.44E-35	0.351175	0.589	0.217	5.47E-31	SAMac
TPI11	2.58E-35	0.538827	0.893	0.496	5.78E-31	SAMac
NEDD81	3.58E-35	0.431702	0.795	0.371	8.02E-31	SAMac
RANBP1	3.65E-35	0.356809	0.5	0.164	8.19E-31	SAMac
CHMP1B1	4.39E-35	0.687483	0.607	0.239	9.84E-31	SAMac
HERPUD11	4.48E-35	0.518983	0.759	0.346	1.01E-30	SAMac
NHP21	4.99E-35	0.283882	0.509	0.165	1.12E-30	SAMac
FOSB1	5.79E-35	0.485988	0.71	0.3	1.30E-30	SAMac
COX7B	5.85E-35	0.517958	0.857	0.467	1.31E-30	SAMac
SNRPE	5.89E-35	0.453518	0.616	0.249	1.32E-30	SAMac
DRAP1	9.05E-35	0.345908	0.737	0.311	2.03E-30	SAMac
RPS4X1	1.01E-34	0.598513	0.987	0.806	2.27E-30	SAMac
C4orf3	1.06E-34	0.424187	0.786	0.369	2.38E-30	SAMac
SEC61B	1.42E-34	0.472786	0.79	0.363	3.18E-30	SAMac
TPM4	2.46E-34	0.419668	0.531	0.188	5.52E-30	SAMac
LAPTM5	4.25E-34	0.529964	0.96	0.621	9.53E-30	SAMac
EEF1D1	6.14E-34	0.601916	0.951	0.62	1.38E-29	SAMac
ATP5L	6.33E-34	0.536378	0.955	0.644	1.42E-29	SAMac
TMED9	1.04E-33	0.367209	0.509	0.177	2.33E-29	SAMac
NDUFB8	1.19E-33	0.466137	0.607	0.244	2.68E-29	SAMac
NDUFA13	2.06E-33	0.476215	0.75	0.35	4.61E-29	SAMac
RPL381	2.26E-33	0.589661	0.991	0.806	5.06E-29	SAMac
ATP5E1	3.70E-33	0.570694	0.991	0.883	8.30E-29	SAMac
RGS101	5.09E-33	0.41692	0.799	0.356	1.14E-28	SAMac
MAT2A	5.68E-33	0.347897	0.638	0.249	1.27E-28	SAMac
SF3B61	7.34E-33	0.331754	0.598	0.235	1.65E-28	SAMac
CDKN1A	8.60E-33	0.291992	0.411	0.12	1.93E-28	SAMac
MCL1	9.54E-33	0.530413	0.826	0.406	2.14E-28	SAMac
RPL42	1.07E-32	0.544444	0.955	0.648	2.40E-28	SAMac
LSM7	1.11E-32	0.442908	0.549	0.209	2.49E-28	SAMac
MRPL23	1.25E-32	0.346587	0.509	0.181	2.79E-28	SAMac
CHCHD21	1.31E-32	0.356192	0.924	0.515	2.93E-28	SAMac
LIMS1	1.48E-32	0.477143	0.612	0.25	3.31E-28	SAMac
OAZ11	1.73E-32	0.493948	0.987	0.827	3.87E-28	SAMac
CAPN2	2.10E-32	0.256175	0.237	0.043	4.71E-28	SAMac
FPR1	2.31E-32	0.450838	0.504	0.181	5.19E-28	SAMac
NAMPT	2.39E-32	0.572944	0.75	0.36	5.36E-28	SAMac
PTPRE1	2.52E-32	0.382161	0.536	0.193	5.65E-28	SAMac
TXNDC17	2.93E-32	0.328021	0.549	0.197	6.56E-28	SAMac
RPS261	2.99E-32	0.586029	0.982	0.763	6.71E-28	SAMac
HMGN11	3.16E-32	0.482841	0.674	0.294	7.08E-28	SAMac
EDF11	3.48E-32	0.401567	0.844	0.442	7.80E-28	SAMac
TUBA1C	3.80E-32	0.25552	0.42	0.124	8.52E-28	SAMac
NDUFC2	3.93E-32	0.381359	0.647	0.268	8.81E-28	SAMac
ARPC21	4.46E-32	0.486211	0.951	0.617	1.00E-27	SAMac
MRPL20	4.59E-32	0.353818	0.598	0.237	1.03E-27	SAMac
RBM8A	4.96E-32	0.361398	0.585	0.223	1.11E-27	SAMac
RPL371	6.01E-32	0.607818	0.982	0.881	1.35E-27	SAMac
BAX	6.04E-32	0.318531	0.603	0.243	1.35E-27	SAMac
LAMTOR51	8.41E-32	0.37183	0.652	0.278	1.88E-27	SAMac
NDUFB7	1.05E-31	0.386555	0.705	0.321	2.35E-27	SAMac
POLR2J	1.16E-31	0.281723	0.509	0.176	2.59E-27	SAMac
SEC61G	1.24E-31	0.370012	0.754	0.354	2.77E-27	SAMac
OST4	1.35E-31	0.532222	0.893	0.544	3.02E-27	SAMac
CD831	2.03E-31	0.426338	0.598	0.227	4.55E-27	SAMac
FMNL1	2.38E-31	0.278178	0.339	0.088	5.33E-27	SAMac
COPE	3.91E-31	0.390987	0.714	0.32	8.77E-27	SAMac
DSE	4.85E-31	0.396972	0.397	0.124	1.09E-26	SAMac
STX10	5.89E-31	0.29588	0.393	0.119	1.32E-26	SAMac
RPL291	7.74E-31	0.564355	0.987	0.803	1.74E-26	SAMac
SERTAD1	7.94E-31	0.398836	0.424	0.133	1.78E-26	SAMac
ZNF901	9.67E-31	0.425671	0.482	0.173	2.17E-26	SAMac
COX6A1	1.20E-30	0.352072	0.875	0.468	2.70E-26	SAMac
TAX1BP3	1.22E-30	0.326754	0.344	0.093	2.74E-26	SAMac
LSM6	1.54E-30	0.327342	0.464	0.159	3.45E-26	SAMac
GNAI2	1.72E-30	0.410874	0.71	0.327	3.85E-26	SAMac
RPL141	2.09E-30	0.4952	0.978	0.752	4.69E-26	SAMac
RPL37A1	2.24E-30	0.556813	0.996	0.882	5.03E-26	SAMac
PPIB	2.67E-30	0.464063	0.652	0.29	5.99E-26	SAMac
CARD19	3.16E-30	0.268629	0.304	0.075	7.10E-26	SAMac
FUS	3.25E-30	0.408985	0.629	0.26	7.29E-26	SAMac
TCEB2	3.27E-30	0.520342	0.893	0.533	7.34E-26	SAMac
MAP3K2	3.50E-30	0.342684	0.384	0.116	7.84E-26	SAMac
FKBP2	3.54E-30	0.389405	0.562	0.218	7.93E-26	SAMac
CD58	4.15E-30	0.274359	0.299	0.073	9.30E-26	SAMac
HSBP1	4.48E-30	0.334148	0.741	0.343	1.00E-25	SAMac
RPS281	4.91E-30	0.520493	0.996	0.942	1.10E-25	SAMac
HNRNPA3	5.39E-30	0.257919	0.728	0.319	1.21E-25	SAMac
TIMM8B	5.67E-30	0.292917	0.585	0.229	1.27E-25	SAMac
CIB11	6.14E-30	0.394308	0.558	0.221	1.38E-25	SAMac
YWHAH1	6.64E-30	0.495908	0.732	0.36	1.49E-25	SAMac
CD631	7.28E-30	0.844573	0.96	0.594	1.63E-25	SAMac
REEP4	8.82E-30	0.272502	0.268	0.061	1.98E-25	SAMac
TGIF1	9.26E-30	0.402079	0.379	0.116	2.08E-25	SAMac
IGHG1	1.05E-29	0.351471	0.366	0.107	2.35E-25	SAMac
IL321	1.08E-29	0.346429	0.478	0.162	2.41E-25	SAMac
NCF2	1.16E-29	0.274087	0.509	0.189	2.60E-25	SAMac
MYL12B1	1.20E-29	0.419068	0.866	0.492	2.68E-25	SAMac
FOSL2	1.61E-29	0.40088	0.371	0.11	3.61E-25	SAMac
ATF31	1.82E-29	0.35374	0.478	0.16	4.09E-25	SAMac
SNU131	2.07E-29	0.273516	0.643	0.271	4.65E-25	SAMac
SELK1	2.10E-29	0.477969	0.652	0.289	4.71E-25	SAMac
LAMTOR4	2.86E-29	0.430508	0.879	0.501	6.41E-25	SAMac
COX8A1	2.91E-29	0.340913	0.897	0.515	6.53E-25	SAMac
BLOC1S1	3.29E-29	0.453766	0.763	0.381	7.37E-25	SAMac
SFPQ	3.86E-29	0.396782	0.509	0.195	8.66E-25	SAMac
BRK1	4.00E-29	0.372844	0.795	0.405	8.96E-25	SAMac
SLC25A61	4.05E-29	0.500144	0.973	0.605	9.09E-25	SAMac
C14orf2	4.55E-29	0.47284	0.893	0.527	1.02E-24	SAMac
KDELR2	4.62E-29	0.318025	0.464	0.165	1.04E-24	SAMac
AC009501.4	4.81E-29	0.294794	0.241	0.051	1.08E-24	SAMac
HNRNPA11	5.07E-29	0.457252	0.888	0.523	1.14E-24	SAMac
PRELID11	5.50E-29	0.309318	0.759	0.36	1.23E-24	SAMac
PDIA3	7.64E-29	0.287701	0.621	0.262	1.71E-24	SAMac
HSPA5	8.79E-29	0.29129	0.567	0.229	1.97E-24	SAMac
PRAM1	9.78E-29	0.251139	0.241	0.051	2.19E-24	SAMac
RPS231	1.02E-28	0.474508	0.987	0.897	2.29E-24	SAMac
AVPI1	1.55E-28	0.301391	0.281	0.068	3.48E-24	SAMac
RHEB	1.72E-28	0.321503	0.562	0.224	3.87E-24	SAMac
OSTC	2.22E-28	0.293181	0.558	0.226	4.97E-24	SAMac
RP5-1171I10.51	3.58E-28	0.340282	0.46	0.16	8.04E-24	SAMac
KLRB1	4.12E-28	0.270766	0.281	0.069	9.23E-24	SAMac
ACTB1	4.55E-28	0.314857	0.996	0.953	1.02E-23	SAMac
MYADM	5.16E-28	0.284391	0.299	0.078	1.16E-23	SAMac
HBEGF1	5.19E-28	0.413467	0.433	0.146	1.16E-23	SAMac
NBEAL11	5.39E-28	0.539265	0.79	0.404	1.21E-23	SAMac
CORO1C	5.39E-28	0.284247	0.344	0.099	1.21E-23	SAMac
VEGFA	5.98E-28	0.261731	0.214	0.041	1.34E-23	SAMac
ATF4	6.14E-28	0.355084	0.536	0.216	1.38E-23	SAMac
PTP4A2	8.61E-28	0.410853	0.558	0.238	1.93E-23	SAMac
JMJD1C	1.01E-27	0.38049	0.411	0.14	2.26E-23	SAMac
NR4A11	1.20E-27	0.309966	0.46	0.162	2.68E-23	SAMac
COX6B1	1.42E-27	0.446932	0.92	0.588	3.18E-23	SAMac
SMDT11	1.42E-27	0.348794	0.562	0.231	3.18E-23	SAMac
ATP5J21	1.46E-27	0.353025	0.835	0.45	3.27E-23	SAMac
COX5A	1.53E-27	0.294513	0.763	0.376	3.43E-23	SAMac
CTD-3252C9.4	1.95E-27	0.37068	0.402	0.134	4.38E-23	SAMac
PLIN2	1.97E-27	0.870092	0.607	0.282	4.42E-23	SAMac
SDSL	2.67E-27	0.326615	0.277	0.068	5.99E-23	SAMac
POLR2L1	2.94E-27	0.398383	0.857	0.491	6.59E-23	SAMac
EEF1B21	3.33E-27	0.433884	0.946	0.587	7.47E-23	SAMac
UPP1	3.41E-27	0.402319	0.411	0.143	7.64E-23	SAMac
BTG21	4.77E-27	0.331913	0.594	0.245	1.07E-22	SAMac
SH3KBP1	6.04E-27	0.33419	0.402	0.136	1.35E-22	SAMac
TIMP1	8.94E-27	1.20047	0.844	0.524	2.00E-22	SAMac
AURKAIP1	9.97E-27	0.28144	0.567	0.236	2.24E-22	SAMac
H2AFZ	1.15E-26	0.365685	0.772	0.377	2.58E-22	SAMac
RHOC	1.31E-26	0.422103	0.415	0.149	2.94E-22	SAMac
ACTG11	1.51E-26	0.525047	0.942	0.648	3.38E-22	SAMac
VASH1	1.62E-26	0.251033	0.241	0.054	3.64E-22	SAMac
SNRPF	1.92E-26	0.273074	0.509	0.193	4.30E-22	SAMac
RPL7A1	2.22E-26	0.434741	0.969	0.788	4.98E-22	SAMac
TCEB1	2.26E-26	0.327404	0.513	0.205	5.08E-22	SAMac
UBL5	2.56E-26	0.364654	0.884	0.519	5.73E-22	SAMac
HNRNPDL	2.81E-26	0.314589	0.656	0.3	6.30E-22	SAMac
DDIT41	2.86E-26	0.356574	0.504	0.193	6.41E-22	SAMac
PSMA4	3.01E-26	0.383454	0.612	0.28	6.76E-22	SAMac
SDF2L1	3.22E-26	0.33378	0.393	0.132	7.23E-22	SAMac
MKKS	3.31E-26	0.271136	0.379	0.123	7.43E-22	SAMac
SKIL	4.12E-26	0.309385	0.388	0.13	9.24E-22	SAMac
GNG51	4.35E-26	0.311879	0.844	0.472	9.75E-22	SAMac
RPL361	5.56E-26	0.457778	0.996	0.854	1.25E-21	SAMac
UQCRQ	5.58E-26	0.391809	0.795	0.444	1.25E-21	SAMac
TAGAP	5.60E-26	0.294872	0.259	0.063	1.25E-21	SAMac
RPS131	6.67E-26	0.457122	0.991	0.905	1.50E-21	SAMac
RPLP02	7.73E-26	0.495562	0.946	0.687	1.73E-21	SAMac
SRSF9	1.45E-25	0.322132	0.491	0.197	3.26E-21	SAMac
SCAF11	1.53E-25	0.27146	0.554	0.235	3.44E-21	SAMac
GZMA	1.79E-25	0.264546	0.281	0.074	4.01E-21	SAMac
DNAJB11	2.42E-25	0.293026	0.348	0.111	5.42E-21	SAMac
FAM49B	4.01E-25	0.286817	0.714	0.347	8.99E-21	SAMac
PDXK	4.25E-25	0.443819	0.33	0.103	9.52E-21	SAMac
AP2S1	4.56E-25	0.390309	0.862	0.522	1.02E-20	SAMac
CLEC7A1	4.67E-25	0.25076	0.679	0.311	1.05E-20	SAMac
COX5B1	4.99E-25	0.322893	0.902	0.543	1.12E-20	SAMac
C7orf73	5.55E-25	0.271374	0.554	0.235	1.24E-20	SAMac
RPL36A1	5.77E-25	0.590837	0.942	0.64	1.29E-20	SAMac
TIMM13	5.94E-25	0.329748	0.513	0.211	1.33E-20	SAMac
CUTA	6.31E-25	0.347085	0.58	0.258	1.41E-20	SAMac
AREG1	6.61E-25	0.929883	0.312	0.093	1.48E-20	SAMac
GUK11	7.60E-25	0.260522	0.754	0.381	1.70E-20	SAMac
PPT1	8.30E-25	0.339646	0.723	0.349	1.86E-20	SAMac
REEP5	8.40E-25	0.272345	0.531	0.223	1.88E-20	SAMac
RTN4	8.41E-25	0.411237	0.719	0.364	1.89E-20	SAMac
SIRPA	9.48E-25	0.270817	0.335	0.102	2.13E-20	SAMac
PSMA1	1.17E-24	0.331452	0.527	0.222	2.61E-20	SAMac
SCO2	1.22E-24	0.253876	0.29	0.081	2.72E-20	SAMac
RPS211	1.26E-24	0.527477	0.982	0.784	2.82E-20	SAMac
SNRPD1	1.26E-24	0.304676	0.478	0.189	2.83E-20	SAMac
PPP1R15A1	1.54E-24	0.329347	0.464	0.177	3.46E-20	SAMac
NAA10	1.75E-24	0.304894	0.339	0.109	3.93E-20	SAMac
SSR2	2.09E-24	0.325821	0.629	0.29	4.69E-20	SAMac
SERP1	2.21E-24	0.387087	0.866	0.509	4.96E-20	SAMac
PPA11	2.30E-24	0.338368	0.433	0.161	5.17E-20	SAMac
NDUFB11	2.43E-24	0.339341	0.746	0.387	5.44E-20	SAMac
MAGOH	2.44E-24	0.264323	0.402	0.138	5.48E-20	SAMac
CD93	2.92E-24	0.354327	0.397	0.141	6.54E-20	SAMac
C19orf24	3.52E-24	0.256182	0.442	0.166	7.88E-20	SAMac
ID2	3.83E-24	0.643919	0.701	0.371	8.59E-20	SAMac
ZFP361	4.73E-24	0.37993	0.853	0.497	1.06E-19	SAMac
TIMP2	5.38E-24	0.32097	0.513	0.213	1.21E-19	SAMac
ITGAX	5.40E-24	0.253842	0.312	0.091	1.21E-19	SAMac
SLIRP	5.46E-24	0.254087	0.647	0.309	1.22E-19	SAMac
SLC43A2	9.18E-24	0.349417	0.388	0.14	2.06E-19	SAMac
SEC11A1	1.03E-23	0.335084	0.714	0.361	2.30E-19	SAMac
LRPAP1	1.18E-23	0.294727	0.473	0.192	2.64E-19	SAMac
GCHFR	1.53E-23	0.29958	0.241	0.06	3.44E-19	SAMac
LGALS31	1.75E-23	0.893891	0.768	0.435	3.93E-19	SAMac
TLE3	1.78E-23	0.270294	0.241	0.061	3.99E-19	SAMac
AP1S2	1.87E-23	0.507198	0.705	0.38	4.19E-19	SAMac
ZNHIT1	1.97E-23	0.277183	0.562	0.25	4.43E-19	SAMac
HNRNPU-AS1	2.41E-23	0.317151	0.348	0.113	5.40E-19	SAMac
LST1	3.60E-23	0.46818	0.946	0.655	8.08E-19	SAMac
C5AR1	4.16E-23	0.43785	0.585	0.268	9.33E-19	SAMac
SLC3A2	4.17E-23	0.294905	0.393	0.14	9.36E-19	SAMac
EIF3F1	5.03E-23	0.31867	0.723	0.365	1.13E-18	SAMac
SF3B5	5.35E-23	0.37924	0.598	0.287	1.20E-18	SAMac
CRIP1	5.42E-23	0.412333	0.219	0.052	1.21E-18	SAMac
TMEM167A	6.48E-23	0.309229	0.469	0.191	1.45E-18	SAMac
ATP6V1G11	7.49E-23	0.34366	0.799	0.442	1.68E-18	SAMac
TRAC	9.36E-23	0.289014	0.259	0.071	2.10E-18	SAMac
CD44	9.79E-23	0.48389	0.723	0.388	2.19E-18	SAMac
EIF3K	1.20E-22	0.294748	0.839	0.489	2.70E-18	SAMac
IFNGR11	1.47E-22	0.294848	0.71	0.354	3.29E-18	SAMac
JTB	1.59E-22	0.277477	0.656	0.318	3.57E-18	SAMac
ACP5	1.67E-22	0.326278	0.455	0.182	3.74E-18	SAMac
IGHM	1.68E-22	0.562522	0.424	0.168	3.76E-18	SAMac
GLTSCR21	1.73E-22	0.264444	0.763	0.387	3.87E-18	SAMac
POMP1	1.78E-22	0.410474	0.857	0.517	3.99E-18	SAMac
TMEM258	2.08E-22	0.340822	0.746	0.401	4.66E-18	SAMac
RILPL2	2.31E-22	0.306576	0.442	0.175	5.18E-18	SAMac
MTDH1	2.37E-22	0.376764	0.585	0.276	5.31E-18	SAMac
COX14	2.55E-22	0.270308	0.571	0.263	5.72E-18	SAMac
NACA2	2.85E-22	0.38912	0.964	0.698	6.39E-18	SAMac
VKORC1	2.86E-22	0.278851	0.397	0.151	6.42E-18	SAMac
KRT10	2.91E-22	0.286978	0.446	0.177	6.53E-18	SAMac
PSMA7	3.10E-22	0.42979	0.808	0.494	6.96E-18	SAMac
PFDN51	3.47E-22	0.384194	0.982	0.788	7.79E-18	SAMac
TMBIM4	3.72E-22	0.365304	0.549	0.25	8.35E-18	SAMac
CHD1	3.75E-22	0.302394	0.357	0.125	8.40E-18	SAMac
ZNF706	4.94E-22	0.313852	0.571	0.266	1.11E-17	SAMac
RPL51	5.81E-22	0.4291	0.973	0.719	1.30E-17	SAMac
RPL221	6.49E-22	0.41727	0.978	0.786	1.46E-17	SAMac
PSMB1	6.74E-22	0.276133	0.656	0.32	1.51E-17	SAMac
CAMTA1	9.82E-22	0.25104	0.433	0.173	2.20E-17	SAMac
GNAQ	1.11E-21	0.297804	0.402	0.155	2.49E-17	SAMac
LYST	1.11E-21	0.250158	0.259	0.073	2.50E-17	SAMac
RPL171	1.15E-21	0.41375	0.804	0.461	2.57E-17	SAMac
ATP13A3	1.19E-21	0.264814	0.219	0.054	2.66E-17	SAMac
IFNGR2	1.20E-21	0.340673	0.545	0.252	2.70E-17	SAMac
RPL36AL	1.50E-21	0.385476	0.906	0.586	3.36E-17	SAMac
MRPS6	1.52E-21	0.276456	0.339	0.115	3.41E-17	SAMac
KCTD12	1.99E-21	0.360907	0.674	0.352	4.47E-17	SAMac
G0S2	2.28E-21	0.470474	0.17	0.034	5.11E-17	SAMac
JUND	2.37E-21	0.416987	0.629	0.32	5.30E-17	SAMac
DYNLL11	2.46E-21	0.327446	0.835	0.491	5.51E-17	SAMac
MYDGF	2.51E-21	0.360607	0.491	0.223	5.62E-17	SAMac
ZFAND5	2.55E-21	0.322036	0.652	0.321	5.71E-17	SAMac
TPT11	3.11E-21	0.428858	1	0.956	6.98E-17	SAMac
NKG7	3.69E-21	0.299093	0.339	0.114	8.27E-17	SAMac
MIDN	3.82E-21	0.353084	0.42	0.166	8.56E-17	SAMac
UQCR111	4.52E-21	0.3154	0.924	0.625	1.01E-16	SAMac
HN1	5.27E-21	0.282507	0.58	0.279	1.18E-16	SAMac
FAM133B	5.37E-21	0.300251	0.473	0.2	1.20E-16	SAMac
CALR	5.50E-21	0.432378	0.638	0.316	1.23E-16	SAMac
NFKBID	6.42E-21	0.280764	0.371	0.132	1.44E-16	SAMac
HSPE1	7.22E-21	0.775156	0.625	0.311	1.62E-16	SAMac
NDUFA1	7.92E-21	0.263606	0.835	0.508	1.78E-16	SAMac
GNB2L11	8.24E-21	0.349675	0.969	0.737	1.85E-16	SAMac
TRMT112	9.18E-21	0.262348	0.643	0.32	2.06E-16	SAMac
BTF31	1.03E-20	0.357952	0.915	0.568	2.31E-16	SAMac
TXN	1.04E-20	1.12544	0.643	0.334	2.34E-16	SAMac
FCGR1A	1.10E-20	0.297551	0.482	0.211	2.47E-16	SAMac
CD36	1.36E-20	0.510405	0.379	0.144	3.05E-16	SAMac
JCHAIN	1.53E-20	0.273665	0.344	0.124	3.42E-16	SAMac
MRPL521	1.79E-20	0.331887	0.478	0.213	4.00E-16	SAMac
SMCO4	2.17E-20	0.267553	0.504	0.226	4.86E-16	SAMac
ERGIC3	2.25E-20	0.268413	0.473	0.206	5.05E-16	SAMac
ZFP36L21	2.46E-20	0.278552	0.732	0.382	5.52E-16	SAMac
CEBPB	2.71E-20	0.657956	0.696	0.395	6.07E-16	SAMac
MANF	3.69E-20	0.285859	0.281	0.088	8.27E-16	SAMac
FAM107B	3.84E-20	0.272837	0.286	0.091	8.61E-16	SAMac
CSTB1	4.27E-20	1.47319	0.839	0.546	9.58E-16	SAMac
DDX5	5.68E-20	0.305166	0.839	0.5	1.27E-15	SAMac
FGR	6.05E-20	0.313629	0.335	0.12	1.36E-15	SAMac
SNHG81	6.60E-20	0.344206	0.603	0.31	1.48E-15	SAMac
EIF61	6.66E-20	0.256805	0.442	0.184	1.49E-15	SAMac
DBI	7.19E-20	0.303645	0.728	0.399	1.61E-15	SAMac
PECAM1	7.89E-20	0.269445	0.375	0.142	1.77E-15	SAMac
LRRFIP1	8.09E-20	0.286191	0.571	0.276	1.81E-15	SAMac
C4orf48	9.32E-20	0.271959	0.638	0.329	2.09E-15	SAMac
BCAT1	1.15E-19	0.250406	0.295	0.096	2.57E-15	SAMac
MYEOV2	1.30E-19	0.276265	0.647	0.336	2.92E-15	SAMac
GPCPD1	1.72E-19	0.289668	0.277	0.089	3.86E-15	SAMac
SPCS3	2.04E-19	0.276574	0.411	0.169	4.58E-15	SAMac
MGAT4A	2.25E-19	0.277264	0.299	0.101	5.05E-15	SAMac
SGK11	2.77E-19	0.38173	0.571	0.283	6.21E-15	SAMac
CCL5	3.27E-19	0.255064	0.317	0.112	7.34E-15	SAMac
TOMM7	3.36E-19	0.332203	0.933	0.628	7.53E-15	SAMac
EFHD2	3.77E-19	0.250281	0.5	0.23	8.45E-15	SAMac
SPCS2	4.00E-19	0.304619	0.5	0.231	8.96E-15	SAMac
TUBA1B1	4.37E-19	0.259442	0.875	0.504	9.79E-15	SAMac
REL	4.55E-19	0.287953	0.491	0.226	1.02E-14	SAMac
LTA4H	5.60E-19	0.334406	0.397	0.167	1.26E-14	SAMac
SERPINB9	6.92E-19	0.333296	0.295	0.101	1.55E-14	SAMac
NOP101	6.99E-19	0.303095	0.835	0.501	1.57E-14	SAMac
ATP6V1B2	7.81E-19	0.256743	0.589	0.286	1.75E-14	SAMac
COX4I11	9.99E-19	0.292132	0.973	0.722	2.24E-14	SAMac
LAIR1	1.02E-18	0.252835	0.446	0.188	2.29E-14	SAMac
HLA-DMB1	1.06E-18	0.260105	0.746	0.384	2.38E-14	SAMac
NAP1L11	1.09E-18	0.255013	0.781	0.437	2.45E-14	SAMac
GABARAPL1	1.23E-18	0.300507	0.295	0.101	2.76E-14	SAMac
ATP5G2	1.45E-18	0.278796	0.946	0.692	3.25E-14	SAMac
MRPL33	1.57E-18	0.269606	0.464	0.211	3.52E-14	SAMac
SFT2D1	1.59E-18	0.286022	0.491	0.239	3.56E-14	SAMac
TGFBI	1.68E-18	0.437099	0.612	0.333	3.77E-14	SAMac
HMGB1	2.18E-18	0.250946	0.875	0.537	4.88E-14	SAMac
HNRNPA01	2.65E-18	0.259457	0.518	0.244	5.93E-14	SAMac
KDM6B	2.78E-18	0.268184	0.281	0.096	6.23E-14	SAMac
M6PR	2.88E-18	0.273822	0.518	0.252	6.45E-14	SAMac
MGAT1	2.89E-18	0.306318	0.567	0.284	6.47E-14	SAMac
RPS291	3.47E-18	0.47767	0.996	0.899	7.79E-14	SAMac
RGS11	3.78E-18	0.579943	0.589	0.321	8.48E-14	SAMac
2024-09-15	4.13E-18	0.275987	0.509	0.243	9.25E-14	SAMac
SOD21	4.75E-18	0.949912	0.665	0.386	1.07E-13	SAMac
H2AFY	5.13E-18	0.326372	0.737	0.433	1.15E-13	SAMac
SRSF5	5.57E-18	0.296225	0.58	0.292	1.25E-13	SAMac
KLF10	6.10E-18	0.266912	0.272	0.091	1.37E-13	SAMac
EIF1	6.20E-18	0.51171	0.996	0.861	1.39E-13	SAMac
MIF1	7.30E-18	0.386013	0.638	0.345	1.64E-13	SAMac
ATP6V0E1	7.66E-18	0.275224	0.817	0.501	1.72E-13	SAMac
FTH11	9.19E-18	0.749019	1	0.992	2.06E-13	SAMac
ISG15	1.22E-17	0.27092	0.504	0.231	2.74E-13	SAMac
APLP2	4.41E-17	0.271472	0.607	0.333	9.89E-13	SAMac
TGFB1	4.65E-17	0.263215	0.438	0.202	1.04E-12	SAMac
XBP1	5.66E-17	0.263826	0.424	0.188	1.27E-12	SAMac
SDS1	6.20E-17	0.576245	0.29	0.104	1.39E-12	SAMac
DDX21	7.40E-17	0.275811	0.411	0.182	1.66E-12	SAMac
EIF1AX	1.17E-16	0.280761	0.46	0.22	2.62E-12	SAMac
POLR1D	1.45E-16	0.278398	0.455	0.214	3.25E-12	SAMac
OSM	3.38E-16	0.273345	0.156	0.037	7.57E-12	SAMac
TALDO11	5.24E-16	0.303136	0.625	0.337	1.18E-11	SAMac
KLF4	7.86E-16	0.350739	0.504	0.249	1.76E-11	SAMac
NDUFB1	9.37E-16	0.302883	0.746	0.451	2.10E-11	SAMac
TREM21	1.21E-15	0.509197	0.308	0.117	2.71E-11	SAMac
CHMP4B	1.58E-15	0.27868	0.366	0.161	3.54E-11	SAMac
LINC012721	1.59E-15	0.295854	0.531	0.264	3.57E-11	SAMac
AIF11	1.96E-15	0.255155	0.973	0.843	4.39E-11	SAMac
ZFAS11	2.46E-15	0.286689	0.768	0.44	5.51E-11	SAMac
RIT1	2.66E-15	0.250118	0.25	0.087	5.97E-11	SAMac
MEF2C1	2.93E-15	0.332703	0.478	0.242	6.57E-11	SAMac
CLK1	2.97E-15	0.2639	0.388	0.173	6.66E-11	SAMac
IFITM2	1.01E-14	0.322286	0.705	0.401	2.25E-10	SAMac
ANKRD12	2.00E-14	0.299473	0.424	0.207	4.49E-10	SAMac
EEF1A11	2.25E-14	0.273333	0.996	0.967	5.04E-10	SAMac
GPR1831	4.12E-14	0.336549	0.379	0.17	9.23E-10	SAMac
THUMPD3-AS1	4.23E-14	0.371701	0.223	0.077	9.48E-10	SAMac
MIR4435-2HG	6.56E-14	0.254482	0.237	0.084	1.47E-09	SAMac
HMGB21	8.68E-14	0.305559	0.411	0.207	1.95E-09	SAMac
CD53	3.03E-13	0.260169	0.643	0.377	6.79E-09	SAMac
EVI2A1	4.65E-13	0.255324	0.424	0.211	1.04E-08	SAMac
INSIG11	6.23E-13	0.258886	0.339	0.151	1.40E-08	SAMac
IRF2BP2	1.34E-12	0.260279	0.375	0.186	3.01E-08	SAMac
ZFAND2A	1.60E-12	0.753079	0.156	0.046	3.59E-08	SAMac
BRI3	2.08E-12	0.318187	0.665	0.397	4.66E-08	SAMac
NFKBIA	1.32E-11	0.433971	0.719	0.449	2.97E-07	SAMac
YPEL5	2.11E-11	0.288036	0.353	0.174	4.74E-07	SAMac
HSPB11	7.65E-11	1.51994	0.625	0.382	1.71E-06	SAMac
HSPA1B	4.15E-10	0.438465	0.344	0.176	9.31E-06	SAMac
MT1F	2.44E-09	0.944901	0.219	0.094	5.48E-05	SAMac
SQSTM11	1.37E-08	0.291075	0.594	0.362	0.000308095	SAMac
MT1X	1.74E-07	2.89679	0.429	0.267	0.00391055	SAMac
HSP90AA11	4.26E-07	0.922885	0.83	0.613	0.00955481	SAMac
CTSD1	1.20E-06	0.429429	0.817	0.646	0.0268981	SAMac
HSPA1A	5.33E-05	1.22621	0.527	0.365	1	SAMac
APOC11	0.00286023	0.751514	0.415	0.528	1	SAMac
