# Supplementary material for: Virus-associated inflammation imprints an inflammatory profile on monocyte-derived macrophages in the human liver
Source: J Clin Invest. 2025 Apr 15;135(8):e175241. doi: 10.1172/JCI175241 (PMC11996867; doi:10.1172/JCI175241)
Supplement: Supporting data values [file jci-135-175241-s197.xlsx]

## Sheet: Fig1A. HBV and ALT levels
HBV DNA (IU/ mL)					ALT (*ULN)
	Baseline	Week12	Week24				Baseline	Week12	Week24
TAF002	18900	10	10			TAF002	3.96	0.8	0.64
TAF003	448000	20.8	17			TAF003	1.48571	1.17143	1
TAF004	745000	24.3	10			TAF004	2.91429	0.857143	0.6
TAF007	1140000	285	33.2			TAF007	2.88	1.04	0.76
TAF008	23100000	2510	285			TAF008	1.14286	1.02857	0.971429
TAF009	3990000	35.1	10			TAF009	18.72	0.96	1.2
TAF010	50400000	487	19.6			TAF010	9.31429	3.14286	0.542857
TAF011	8810000	3640	77			TAF011	3.6	1.2	0.771429
TAF013	4390000	432	10			TAF013	2.8	1.82857	0.485714
TAF014	41600000	191	13.8			TAF014	5.56	0.72	0.44
TAF015	99700000	2400	10.6			TAF015	3.4	1.68571	1
TAF016	273000	43.9	10			TAF016	21.84	1.44	1.04
TAF017	49500000	10	10			TAF017	13.4571	0.657143	0.714286
TAF018	3280000	146	10			TAF018	1.8	1.45714	0.857143
TAF019	79700000	2310	165			TAF019	3.76	2.28	1.28

## Sheet: Fig1D. Luminex
Cytokine Concentration (ng/mL)
	CD163				IL-18				Galectin-9
	Baseline	Week12	Week24		Baseline	Week12	Week24		Baseline	Week12	Week24
	1017161	936801	436280		141	128	107		1578	1365	1099
	592233	522235	450974		526	311	342		4667	5625	4765
	999535	1028515	772207		197	115	159		3301	4526	3818
	1954211	1343269	768741		42	27	17		6719	5573	4902
	1419434	578902	664107		24	18	16		6362	4672	4396
	1039915	383781	236331		174	130	114		5610	3986	4405
	658194	672850	630151		120	47	52		4346	2601	3040
	1984357	1420692	922552		329	327	294		5750	7445	5165
	1235296	581128	454744		384	171	63		3101	2329	1431
	1589370	869325	983353		284	123	89		7399	6895	5647
	512207	238186	181305		107	84	94		3193	2281	2444
	1608045	552516	336740		50	47	47		1626	1762	2315

## Sheet: Fig2E. IMC quantification
Ratio Mac enrichment
	inflamed CHB			Non-inflamed CHB
	iMacs	KCs		iMacs	KCs
	0	0		-73.3029	-6.4169
	48.0473	2.27251		2.70772	-2.99905
	3.01682	-77.8399		0	0
	-56.1276	-20.0006		0	0
	10.3933	-62.529		3.59545	-31.7246
	5.60423	-22.5653		-73.6813	-4.52683
	6.73869	-45.9456
	4.52024	-62.453
	15.3135	-12.491
	-17.5658	-78.1171
	-61.1332	-47.6989
	0	16.5855
	21.5054	1.06859
	2.19976	-24.2861
	0	-71.3059
	2.5175	-15.2576
	0	2.87814
	4.94376	1.53295
	7.00235	-82.5918
	41.4498	1.10533
	1.7345	-8.92027
	7.75604	1.09755
	0	-40.3025
	1.51533	-22.4493
	0	-7.32186
	4.12239	-48.8374
	-94.5498	-35.8965
	58.7002	7.02022

## Sheet: Fig2F. Alt vs CTL
Simple Correlation - ALT vs Portal CTLs
	Serum ALT activity (U/L)	Portal CD8 T cells/ mm2
	44	0
	79	521
	232	551
	172	949
	227	1829
	371	1009
	79	684
	539	1573
	45	1197
	127	323
	45	184
	39	5225
	21	7188
	92	815
	202	206
	88	7
	154	1021
	142	1053
	76	2604
	99	5107
	67	0
	148	609
	446	3644
	87	121
	51	106
	195	1682
	67	950
	69	6251
	24	12
	27	407
	20	64
	19	201
	11	182
	26	94

## Sheet: Fig2G. Portal iMacs vs CTLs
Simple Correlation - Portal iMacs vs Portal CTLs
	Portal iMacs/ mm2	Portal CD8 T cells/ mm2
	0	0
	74	521
	25	551
	39	949
	299	1829
	212	1009
	219	684
	270	1573
	326	1197
	16	323
	31	184
	0	5225
	493	7188
	35	815
	0	206
	4	7
	0	1021
	49	1053
	79	2604
	188	5107
	15	0
	68	609
	8	3644
	17	121
	0	106
	79	1682
	17	950
	293	6251
	10	12
	65	407
	0	64
	0	201
	6	182
	21	94

## Sheet: Fig 2H. Proximity
Proximity Analysis - % of Macs near CD8 T cells
	inflamed CHB			Non-inflamed CHB
	iMacs	KCs		iMacs	KCs
	6.7	5.3		7.3	5.9
	42.9	11.7		21.9	9
	27.8	15.1		0	5.3
	23.3	15.3		7.3	8.9
	27.3	11.7		0	0
	20	8.9		11.5	6.5
	9.7	7.9
	41.2	22.8
	25.4	14.1
	50	15.1
	45	12.5
	12.5	4
	55.6	14.1
	9.1	9.5
		14.3
	20	0
	37.5	18.3
	29.7	17.7
	10.7	5.7
	50	15.8
	0	0.8
	33.3	6
	0	17.5
	20	10.7
	0	4.3
	50	25.8
	15.6	9.3
	46.7	28.3

## Sheet: Fig2I. Multiplex IF
Multiplex IF - # of cells / mm2
	Inflammatory foci			Non-inflammatory foci
	iMacs	KCs		iMacs	KCs
	77	13		7	18
	61	15		6	43
	63	27		15	37
	53	4		15	30
	47	2		13	46
	71	3		10	33
	21	13		3	56
	44	10		5	22
	43	25		35	1
	68	4		15	69
	49	15		37	61
	110	17		17	76

## Sheet: Fig5G. RNAscope CTL
RNAscope CTLs
			Total Cells	Macrophages	CD8 T cells	MCSF+ CD8 T cells	IFNG+ CD8 T cells	MCSF+ IFNG+ CD8 T cells
		S1	352	97	131	71	91	49
		S2	387	121	115	50	79	36
		S3	411	80	128	53	75	39
		S4	386	148	91	42	49	30
		S5	582	251	80	25	37	14
Adjusted count
			Total Cells	CD8 T cells	MCSF+ CD8 T cells	IFNG+ CD8 T cells	MCSF+ IFNG+ CD8 T cells
		S1	352	131	22	42	49
		S2	387	115	14	43	36
		S3	411	128	14	36	39
		S4	386	91	12	19	30
		S5	582	80	11	23	14
% of CD8 T cells
			Total Cells	CD8 T cells	MCSF+ CD8 T cells	IFNG+ CD8 T cells	MCSF+ IFNG+ CD8 T cells	Negative
		S1	352	0.372159	0.167939	0.320611	0.374046	0.137405
		S2	387	0.297158	0.121739	0.373913	0.313043	0.191304
		S3	411	0.311436	0.109375	0.28125	0.304688	0.304688
		S4	386	0.235751	0.131868	0.208791	0.32967	0.32967
		S5	582	0.137457	0.1375	0.2875	0.175	0.4
		AVERAGE	423.6	0.270792	0.133684	0.294413	0.299289	0.272613

## Sheet: Fig5H. RNAscope 5H Macs
RNAscope Mac-KCs
			Total Cells	Macrophages	CD163+ Macs	ApoE+ Macs	CXCL12+ Macs	CD163+APOE+CXCL12+ Macs
		S1	489	125	15	69	35	8
		S2	363	133	50	42	47	17
		S3	419	143	30	37	31	3
		S4	1071	347	167	91	99	38
		S5	405	176	62	40	64	14
Adjusted count
			Total Cells	Macrophages	CD163+ Macs	ApoE+ Macs	CXCL12+ Macs	CD163+APOE+CXCL12+ Macs
		S1	489	125	7	61	27	8
		S2	363	133	33	25	30	17
		S3	419	143	27	34	28	3
		S4	1071	347	129	53	61	38
		S5	405	176	48	26	50	14
% of Macrophages
			Total Cells	Macrophages	CD163+ Macs	ApoE+ Macs	CXCL12+ Macs	CD163+APOE+CXCL12+ Macs	Negative
		S1	489	0.255624	0.056	0.488	0.216	0.064	0.176
		S2	363	0.366391	0.24812	0.18797	0.225564	0.12782	0.210526
		S3	419	0.341289	0.188811	0.237762	0.195804	0.020979	0.356643
		S4	1071	0.323996	0.371758	0.152738	0.175793	0.10951	0.190202
		S5	405	0.434568	0.272727	0.147727	0.284091	0.0795455	0.215909
		AVERAGE	549.4	0.344374	0.227483	0.242839	0.21945	0.0803708	0.229856

## Sheet: Fig6B. qPCR FCGR3A
qPCR - relative FC
	FCGR3A
	Monocytes	MCSF	Combined	Combined + IL10
	1	0.206	3.365	12.205
	1	0.28	1.769	12.606
	1	0.27	1.81	10.83
	1	0.24	1.935	9.962
	1	0.184	1.433	9.329

[truncated: 9 more sheets: Fig6C. qPCR genes, Fig6D. IL18 induction, Suppl Fig.3A qPCR control genes, Suppl Fig3C. qPCR IL10 on ISG, Suppl Fig4A. MFI Mac Markers, Suppl Fig4B. Legendplex Macs, Suppl Fig4C. CK Mac stim, Suppl Fig4D. Metabolite release, Suppl Fig 4E. qPCR Metabolites]
